# Supplementary material for: A mesoporous Zr-based metal–organic framework driven by the assembly of an octatopic linker
Source: Chem Commun (Camb). 2023 May 25;59(50):7803–6. doi: 10.1039/d3cc01831h (PMC10281490; doi:10.1039/d3cc01831h)
Supplement: CC-059-D3CC01831H-s002 [file CC-059-D3CC01831H-s002.cif]

# Electronic Supplementary Material (ESI) for ChemComm.
# This journal is © The Royal Society of Chemistry 2023

####################################################################### 
# 
# This file contains crystal structure data downloaded from the 
# Cambridge Structural Database (CSD) hosted by the Cambridge 
# Crystallographic Data Centre (CCDC).
# 
# Full information about CCDC data access policies and citation 
# guidelines are available at http://www.ccdc.cam.ac.uk/access/V1 
# 
# Audit and citation data items may have been added by the CCDC. 
# Please retain this information to preserve the provenance of 
# this file and to allow appropriate attribution of the data. 
# 
#######################################################################

data_shelx
_database_code_depnum_ccdc_archive 'CCDC 2255518'
loop_
_audit_author_name
_audit_author_address
'Inhar inhar imaz'
;Catalan institute of nanoscience and nantechnology
Spain
;
_audit_update_record             
;
2023-05-19 deposited with the CCDC.	2023-05-23 downloaded from the CCDC.
;
_audit_creation_date             2023-05-19
_audit_creation_method           
;
Olex2 1.2
(compiled 2018.05.29 svn.r3508 for OlexSys, GUI svn.r5506)
;
_shelx_SHELXL_version_number     2018/1
_chemical_name_common            ?
_chemical_name_systematic        ?
_chemical_formula_moiety         'C87 H44 O36 Zr6, 94[C3H7ON]'
_chemical_formula_sum            'C369 H702 N94 O130 Zr6'
_chemical_formula_weight         9083.52
_chemical_melting_point          ?
loop_
_atom_type_symbol
_atom_type_description
_atom_type_scat_dispersion_real
_atom_type_scat_dispersion_imag
_atom_type_scat_source
C C 0.0052 0.0023 'International Tables Vol C Tables 4.2.6.8 and 6.1.1.4'
H H 0.0000 0.0000 'International Tables Vol C Tables 4.2.6.8 and 6.1.1.4'
N N 0.0094 0.0046 'International Tables Vol C Tables 4.2.6.8 and 6.1.1.4'
O O 0.0162 0.0086 'International Tables Vol C Tables 4.2.6.8 and 6.1.1.4'
Zr Zr -1.4798 0.7634 'International Tables Vol C Tables 4.2.6.8 and 6.1.1.4'

_shelx_space_group_comment       
;
The symmetry employed for this shelxl refinement is uniquely defined
by the following loop, which should always be used as a source of
symmetry information in preference to the above space-group names.
They are only intended as comments.
;
_space_group_crystal_system      cubic
_space_group_IT_number           202
_space_group_name_H-M_alt        'F m -3'
_space_group_name_Hall           '-F 2 2 3'
loop_
_space_group_symop_operation_xyz
'x, y, z'
'-x, -y, z'
'-x, y, -z'
'x, -y, -z'
'z, x, y'
'z, -x, -y'
'-z, -x, y'
'-z, x, -y'
'y, z, x'
'-y, z, -x'
'y, -z, -x'
'-y, -z, x'
'x, y+1/2, z+1/2'
'-x, -y+1/2, z+1/2'
'-x, y+1/2, -z+1/2'
'x, -y+1/2, -z+1/2'
'z, x+1/2, y+1/2'
'z, -x+1/2, -y+1/2'
'-z, -x+1/2, y+1/2'
'-z, x+1/2, -y+1/2'
'y, z+1/2, x+1/2'
'-y, z+1/2, -x+1/2'
'y, -z+1/2, -x+1/2'
'-y, -z+1/2, x+1/2'
'x+1/2, y, z+1/2'
'-x+1/2, -y, z+1/2'
'-x+1/2, y, -z+1/2'
'x+1/2, -y, -z+1/2'
'z+1/2, x, y+1/2'
'z+1/2, -x, -y+1/2'
'-z+1/2, -x, y+1/2'
'-z+1/2, x, -y+1/2'
'y+1/2, z, x+1/2'
'-y+1/2, z, -x+1/2'
'y+1/2, -z, -x+1/2'
'-y+1/2, -z, x+1/2'
'x+1/2, y+1/2, z'
'-x+1/2, -y+1/2, z'
'-x+1/2, y+1/2, -z'
'x+1/2, -y+1/2, -z'
'z+1/2, x+1/2, y'
'z+1/2, -x+1/2, -y'
'-z+1/2, -x+1/2, y'
'-z+1/2, x+1/2, -y'
'y+1/2, z+1/2, x'
'-y+1/2, z+1/2, -x'
'y+1/2, -z+1/2, -x'
'-y+1/2, -z+1/2, x'
'-x, -y, -z'
'x, y, -z'
'x, -y, z'
'-x, y, z'
'-z, -x, -y'
'-z, x, y'
'z, x, -y'
'z, -x, y'
'-y, -z, -x'
'y, -z, x'
'-y, z, x'
'y, z, -x'
'-x, -y+1/2, -z+1/2'
'x, y+1/2, -z+1/2'
'x, -y+1/2, z+1/2'
'-x, y+1/2, z+1/2'
'-z, -x+1/2, -y+1/2'
'-z, x+1/2, y+1/2'
'z, x+1/2, -y+1/2'
'z, -x+1/2, y+1/2'
'-y, -z+1/2, -x+1/2'
'y, -z+1/2, x+1/2'
'-y, z+1/2, x+1/2'
'y, z+1/2, -x+1/2'
'-x+1/2, -y, -z+1/2'
'x+1/2, y, -z+1/2'
'x+1/2, -y, z+1/2'
'-x+1/2, y, z+1/2'
'-z+1/2, -x, -y+1/2'
'-z+1/2, x, y+1/2'
'z+1/2, x, -y+1/2'
'z+1/2, -x, y+1/2'
'-y+1/2, -z, -x+1/2'
'y+1/2, -z, x+1/2'
'-y+1/2, z, x+1/2'
'y+1/2, z, -x+1/2'
'-x+1/2, -y+1/2, -z'
'x+1/2, y+1/2, -z'
'x+1/2, -y+1/2, z'
'-x+1/2, y+1/2, z'
'-z+1/2, -x+1/2, -y'
'-z+1/2, x+1/2, y'
'z+1/2, x+1/2, -y'
'z+1/2, -x+1/2, y'
'-y+1/2, -z+1/2, -x'
'y+1/2, -z+1/2, x'
'-y+1/2, z+1/2, x'
'y+1/2, z+1/2, -x'

_cell_length_a                   59.677(2)
_cell_length_b                   59.677(2)
_cell_length_c                   59.677(2)
_cell_angle_alpha                90
_cell_angle_beta                 90
_cell_angle_gamma                90
_cell_volume                     212530(21)
_cell_formula_units_Z            24
_cell_measurement_reflns_used    10067
_cell_measurement_temperature    100
_cell_measurement_theta_max      24.798
_cell_measurement_theta_min      0.687
_shelx_estimated_absorpt_T_max   0.971
_shelx_estimated_absorpt_T_min   0.971
_exptl_absorpt_coefficient_mu    0.427
_exptl_absorpt_correction_T_max  ?
_exptl_absorpt_correction_T_min  ?
_exptl_absorpt_correction_type   none
_exptl_absorpt_process_details   ?
_exptl_absorpt_special_details   ?
_exptl_crystal_colour            'clear light white'
_exptl_crystal_colour_lustre     clear
_exptl_crystal_colour_modifier   light
_exptl_crystal_colour_primary    white
_exptl_crystal_density_diffrn    1.703
_exptl_crystal_density_meas      ?
_exptl_crystal_density_method    ?
_exptl_crystal_description       cube
_exptl_crystal_F_000             116496
_exptl_crystal_size_max          0.07
_exptl_crystal_size_mid          0.07
_exptl_crystal_size_min          0.07
_exptl_transmission_factor_max   ?
_exptl_transmission_factor_min   ?
_diffrn_reflns_av_R_equivalents  0.1572
_diffrn_reflns_av_unetI/netI     0.0390
_diffrn_reflns_Laue_measured_fraction_full 0.998
_diffrn_reflns_Laue_measured_fraction_max 0.997
_diffrn_reflns_limit_h_max       60
_diffrn_reflns_limit_h_min       -60
_diffrn_reflns_limit_k_max       60
_diffrn_reflns_limit_k_min       -60
_diffrn_reflns_limit_l_max       60
_diffrn_reflns_limit_l_min       -60
_diffrn_reflns_number            297552
_diffrn_reflns_point_group_measured_fraction_full 0.998
_diffrn_reflns_point_group_measured_fraction_max 0.997
_diffrn_reflns_theta_full        24.798
_diffrn_reflns_theta_max         24.798
_diffrn_reflns_theta_min         0.687
_diffrn_ambient_temperature      100.0
_diffrn_detector_area_resol_mean 
'Pilatus DECTRIS 6M, 424 x 435mm active area, 6 Mpixels'
_diffrn_measured_fraction_theta_full 0.998
_diffrn_measured_fraction_theta_max 0.997
_diffrn_measurement_device_type  'MD2M - Maatel'
_diffrn_measurement_method       'phi scan'
_diffrn_radiation_type           synchrotron
_diffrn_radiation_wavelength     0.82656
_diffrn_source                   synchrotron
_reflns_Friedel_coverage         0.000
_reflns_Friedel_fraction_full    .
_reflns_Friedel_fraction_max     .
_reflns_number_gt                6423
_reflns_number_total             10067
_reflns_special_details          
;
 Reflections were merged by SHELXL according to the crystal
 class for the calculation of statistics and refinement.
 
 Structure factors included contributions from the .fab file.
 
 _reflns_Friedel_fraction is defined as the number of unique
 Friedel pairs measured divided by the number that would be
 possible theoretically, ignoring centric projections and
 systematic absences.
;
_reflns_threshold_expression     'I > 2\s(I)'
_computing_cell_refinement       'XDS (Kabsch W., 2010)'
_computing_data_collection       'MxCube (ESRF, 2006)'
_computing_data_reduction        'XDS (Kabsch W., 2010)'
_computing_molecular_graphics    'Olex2 (Dolomanov et al., 2009)'
_computing_publication_material  'Olex2 (Dolomanov et al., 2009)'
_computing_structure_refinement  'ShelXL (Sheldrick, 2015)'
_computing_structure_solution    'ShelXT (Sheldrick, 2015)'
_refine_diff_density_max         0.497
_refine_diff_density_min         -2.149
_refine_diff_density_rms         0.219
_refine_ls_extinction_coef       .
_refine_ls_extinction_method     none
_refine_ls_goodness_of_fit_ref   1.186
_refine_ls_hydrogen_treatment    constr
_refine_ls_matrix_type           full
_refine_ls_number_parameters     286
_refine_ls_number_reflns         10067
_refine_ls_number_restraints     104
_refine_ls_R_factor_all          0.1450
_refine_ls_R_factor_gt           0.1167
_refine_ls_restrained_S_all      1.196
_refine_ls_shift/su_max          0.002
_refine_ls_shift/su_mean         0.000
_refine_ls_structure_factor_coef Fsqd
_refine_ls_weighting_details     
'w=1/[\s^2^(Fo^2^)+(0.2000P)^2^] where P=(Fo^2^+2Fc^2^)/3'
_refine_ls_weighting_scheme      calc
_refine_ls_wR_factor_gt          0.3015
_refine_ls_wR_factor_ref         0.3217
_refine_special_details          ?
_olex2_refinement_description    
;
1. Fixed Uiso
 At 1.2 times of:
  All C(H) groups, All C(H,H) groups
2. Restrained distances
 C3_$2-C3
 1.38 with sigma of 0.02
 C3-C7
 1.38 with sigma of 0.02
 C1-O2
 1.4 with sigma of 0.02
 C3-C1
 1.5 with sigma of 0.02
3. Restrained planarity
 C3_$2, C3, C7, C3_$3, C3_$1, C7_$3
 with sigma of 0.1
4. Rigid bond restraints
 C63, C00U, C00R, C00Q, C00S, C00V
 with sigma for 1-2 distances of 0.01 and sigma for 1-3 distances of 0.01
 C63
 with sigma for 1-2 distances of 0.01 and sigma for 1-3 distances of 0.01
 C1, O2
 with sigma for 1-2 distances of 0.01 and sigma for 1-3 distances of 0.01
5. Uiso/Uaniso restraints and constraints
C00U \\sim C63 \\sim C00V \\sim C00S \\sim C00Q \\sim C00R: within 2A with
sigma of 0.04 and sigma for terminal atoms of 0.08
C63: within 2A with sigma of 0.04 and sigma for terminal atoms of 0.08
Uanis(C63) \\sim Ueq, Uanis(C00Q) \\sim Ueq, Uanis(C00S) \\sim Ueq, Uanis(C00V)
\\sim Ueq, Uanis(C00U) \\sim Ueq, Uanis(C00R) \\sim Ueq: with sigma of 0.1 and
sigma for terminal atoms of 0.2
Uanis(O2) \\sim Ueq, Uanis(C1) \\sim Ueq: with sigma of 0.1 and sigma for
terminal atoms of 0.2
Uanis(O2) = Uanis(C1)
6. Others
 Fixed Sof: C7(0.25) H7(0.25) C3(0.5)
7.a Secondary CH2 refined with riding coordinates:
 C1(H1A,H1B)
7.b Aromatic/amide H refined with riding coordinates:
 C00G(H00G), C00H(H00H), C00I(H00I), C00K(H00K), C00L(H00L), C00N(H00N),
 C00O(H00O), C00P(H00P), C00U(H00U), C00Q(H00Q), C00V(H00V), C7(H7)
7.c Fitted hexagon refined as free rotating group:
 C63(C00U,C00R,C00Q,C00S,C00V)
;
_atom_sites_solution_hydrogens   geom
_atom_sites_solution_primary     dual
_atom_sites_solution_secondary   ?
loop_
_atom_site_label
_atom_site_type_symbol
_atom_site_fract_x
_atom_site_fract_y
_atom_site_fract_z
_atom_site_U_iso_or_equiv
_atom_site_adp_type
_atom_site_occupancy
_atom_site_site_symmetry_order
_atom_site_calc_flag
_atom_site_refinement_flags_posn
_atom_site_refinement_flags_adp
_atom_site_refinement_flags_occupancy
_atom_site_disorder_assembly
_atom_site_disorder_group
Zr01 Zr 0.72112(2) 0.22110(2) 0.500000 0.1103(4) Uani 1 2 d S T P . .
Zr02 Zr 0.72900(2) 0.27098(2) 0.52972(2) 0.1173(4) Uani 1 1 d . . . . .
O003 O 0.52182(9) 0.22347(10) 0.30767(9) 0.1286(16) Uani 1 1 d . . . . .
O004 O 0.69231(9) 0.22372(10) 0.47787(8) 0.1285(16) Uani 1 1 d . . . . .
O005 O 0.73039(10) 0.26956(10) 0.56649(9) 0.150(2) Uani 1 1 d . . . . .
O006 O 0.54126(9) 0.25572(11) 0.30360(10) 0.1393(18) Uani 1 1 d . . . . .
O007 O 0.69642(10) 0.25573(11) 0.45853(9) 0.1373(18) Uani 1 1 d . . . . .
O008 O 0.70349(9) 0.29670(10) 0.52689(9) 0.1476(18) Uani 1 1 d . . . . .
O009 O 0.75703(13) 0.21444(15) 0.500000 0.143(3) Uani 1 2 d S T P . .
O00A O 0.71457(15) 0.25701(12) 0.500000 0.142(3) Uani 1 2 d S T P . .
C00B C 0.66277(17) 0.23654(18) 0.45535(15) 0.146(3) Uani 1 1 d . . . . .
C00C C 0.54460(16) 0.23661(18) 0.33736(18) 0.149(3) Uani 1 1 d . . . . .
C00D C 0.53496(14) 0.2391(2) 0.31442(15) 0.136(3) Uani 1 1 d . . . . .
C00E C 0.68562(16) 0.23961(19) 0.46457(14) 0.134(3) Uani 1 1 d . . . . .
O00F O 0.73589(11) 0.23606(11) 0.52954(12) 0.160(2) Uani 1 1 d . . . . .
C00G C 0.6489(2) 0.2209(2) 0.46454(17) 0.192(5) Uani 1 1 d . . . . .
H00G H 0.654302 0.212256 0.476737 0.231 Uiso 1 1 calc R . . . .
C00H C 0.53586(16) 0.2210(2) 0.3508(2) 0.186(4) Uani 1 1 d . . . . .
H00H H 0.524427 0.211485 0.345030 0.224 Uiso 1 1 calc R . . . .
C00I C 0.65473(18) 0.2485(2) 0.43833(17) 0.177(4) Uani 1 1 d . . . . .
H00I H 0.664439 0.258795 0.431029 0.213 Uiso 1 1 calc R . . . .
C00J C 0.5595(2) 0.2303(3) 0.38084(18) 0.189(5) Uani 1 1 d . . . . .
C00K C 0.56911(19) 0.2460(3) 0.3667(2) 0.209(5) Uani 1 1 d . . . . .
H00K H 0.581136 0.254975 0.371927 0.251 Uiso 1 1 calc R . . . .
C00L C 0.5429(2) 0.2179(3) 0.3731(2) 0.244(7) Uani 1 1 d . . . . .
H00L H 0.535736 0.207153 0.382372 0.293 Uiso 1 1 calc R . . . .
C00M C 0.61917(19) 0.2312(3) 0.44008(19) 0.190(5) Uani 1 1 d . . . . .
C00N C 0.56155(17) 0.24856(18) 0.34549(18) 0.171(4) Uani 1 1 d . . . . .
H00N H 0.568596 0.259298 0.336079 0.206 Uiso 1 1 calc R . . . .
C00O C 0.6268(2) 0.2169(3) 0.4569(2) 0.278(9) Uani 1 1 d . . . . .
H00O H 0.617754 0.205260 0.462857 0.333 Uiso 1 1 calc R . . . .
C00P C 0.6335(2) 0.2467(3) 0.43098(19) 0.220(6) Uani 1 1 d . . . . .
H00P H 0.628322 0.256310 0.419366 0.264 Uiso 1 1 calc R . . . .
C63 C 0.55733(13) 0.2198(2) 0.44293(13) 0.328(8) Uani 1 1 d . U . . .
C00U C 0.57944(15) 0.2236(2) 0.44919(10) 0.286(7) Uani 1 1 d G U . . .
H00U H 0.583715 0.222400 0.464471 0.343 Uiso 1 1 calc R . . . .
C00R C 0.59530(11) 0.22923(19) 0.43307(13) 0.254(6) Uani 1 1 d G U . . .
C00Q C 0.58905(12) 0.23102(19) 0.41071(12) 0.248(6) Uani 1 1 d G U . . .
H00Q H 0.599886 0.234857 0.399696 0.298 Uiso 1 1 calc R . . . .
C00S C 0.56694(13) 0.22720(19) 0.40445(10) 0.260(7) Uani 1 1 d G U . . .
C00V C 0.55108(10) 0.2216(2) 0.42056(15) 0.296(7) Uani 1 1 d G U . . .
H00V H 0.535973 0.218972 0.416289 0.356 Uiso 1 1 calc R . . . .
C7 C 0.5219(5) 0.2181(7) 0.500000 0.40(4) Uani 0.5 2 d DS T P A 1
H7 H 0.537796 0.218059 0.500000 0.479 Uiso 0.5 2 calc RS T P A 1
C3 C 0.51141(16) 0.2181(7) 0.4803(3) 0.44(3) Uani 0.5 1 d D . . A 1
O2 O 0.5424(3) 0.2102(5) 0.4599(4) 0.650(16) Uani 1 1 d D U . . .
C1 C 0.5284(4) 0.2286(5) 0.4636(6) 0.650(16) Uani 1 1 d D U . . .
H1A H 0.521028 0.233588 0.449654 0.780 Uiso 1 1 calc R . . A .
H1B H 0.536628 0.241287 0.470424 0.780 Uiso 1 1 calc R . . A .

loop_
_atom_site_aniso_label
_atom_site_aniso_U_11
_atom_site_aniso_U_22
_atom_site_aniso_U_33
_atom_site_aniso_U_23
_atom_site_aniso_U_13
_atom_site_aniso_U_12
Zr01 0.1288(8) 0.1298(8) 0.0722(6) 0.000 0.000 -0.0050(6)
Zr02 0.1362(6) 0.1368(6) 0.0790(5) -0.0071(4) 0.0074(4) 0.0001(4)
O003 0.087(3) 0.163(5) 0.136(4) 0.003(3) -0.015(3) -0.003(3)
O004 0.136(4) 0.160(5) 0.089(3) -0.003(3) -0.008(3) -0.011(3)
O005 0.180(5) 0.183(5) 0.088(3) -0.018(3) 0.018(3) -0.006(4)
O006 0.108(4) 0.163(5) 0.146(5) 0.017(4) -0.034(3) -0.009(3)
O007 0.151(5) 0.151(5) 0.110(4) 0.012(3) -0.030(3) -0.016(4)
O008 0.143(4) 0.152(5) 0.148(4) -0.013(3) 0.013(3) 0.016(4)
O009 0.129(6) 0.196(8) 0.103(5) 0.000 0.000 -0.035(5)
O00A 0.198(8) 0.128(5) 0.100(5) 0.000 0.000 -0.036(5)
C00B 0.146(8) 0.196(9) 0.096(6) 0.009(6) -0.010(6) -0.025(7)
C00C 0.106(6) 0.188(9) 0.152(8) 0.033(7) -0.009(6) -0.018(6)
C00D 0.096(6) 0.185(9) 0.128(7) 0.031(6) -0.019(5) 0.017(6)
C00E 0.144(8) 0.166(8) 0.092(6) -0.003(6) -0.027(5) -0.024(6)
O00F 0.155(5) 0.158(5) 0.169(6) -0.045(4) -0.046(4) 0.018(4)
C00G 0.165(9) 0.285(14) 0.126(7) 0.052(8) -0.045(7) -0.030(9)
C00H 0.111(7) 0.290(14) 0.158(9) 0.032(9) -0.039(6) -0.041(8)
C00I 0.162(9) 0.228(11) 0.141(8) 0.048(8) -0.051(7) -0.026(8)
C00J 0.129(8) 0.310(16) 0.127(8) 0.023(9) -0.027(7) -0.041(8)
C00K 0.137(9) 0.320(17) 0.171(10) 0.026(11) -0.056(8) -0.046(10)
C00L 0.148(9) 0.43(2) 0.155(10) 0.076(11) -0.037(8) -0.097(12)
C00M 0.139(8) 0.308(16) 0.123(8) 0.025(8) -0.048(7) -0.023(9)
C00N 0.142(8) 0.202(10) 0.171(10) 0.023(7) -0.051(7) -0.038(7)
C00O 0.159(10) 0.51(3) 0.164(10) 0.096(14) -0.060(9) -0.115(13)
C00P 0.176(11) 0.345(19) 0.140(9) 0.068(10) -0.054(8) -0.071(12)
C63 0.152(8) 0.68(2) 0.156(8) 0.046(14) 0.005(7) -0.032(14)
C00U 0.149(8) 0.58(2) 0.130(7) 0.011(11) -0.013(6) -0.005(12)
C00R 0.158(9) 0.464(19) 0.141(7) 0.047(11) -0.024(6) -0.038(11)
C00Q 0.140(7) 0.461(18) 0.144(7) 0.069(10) -0.049(6) -0.048(10)
C00S 0.140(7) 0.49(2) 0.150(8) 0.036(11) -0.022(6) -0.032(11)
C00V 0.128(7) 0.62(2) 0.144(7) -0.004(13) -0.013(6) -0.016(11)
C7 0.072(19) 0.88(14) 0.24(5) 0.000 0.000 0.05(4)
C3 0.22(3) 0.99(11) 0.117(16) -0.04(3) 0.092(18) -0.04(4)
O2 0.206(14) 1.30(5) 0.44(2) 0.14(3) 0.099(15) 0.10(2)
C1 0.206(14) 1.30(5) 0.44(2) 0.14(3) 0.099(15) 0.10(2)

_geom_special_details            
;
 All esds (except the esd in the dihedral angle between two l.s. planes)
 are estimated using the full covariance matrix.  The cell esds are taken
 into account individually in the estimation of esds in distances, angles
 and torsion angles; correlations between esds in cell parameters are only
 used when they are defined by crystal symmetry.  An approximate (isotropic)
 treatment of cell esds is used for estimating esds involving l.s. planes.
;
loop_
_geom_bond_atom_site_label_1
_geom_bond_atom_site_label_2
_geom_bond_distance
_geom_bond_site_symmetry_2
_geom_bond_publ_flag
Zr01 Zr02 3.4972(12) . ?
Zr01 Zr02 3.4969(12) 85_656 ?
Zr01 Zr02 3.4969(12) 38_655 ?
Zr01 Zr02 3.4972(12) 50_556 ?
Zr01 O003 2.159(5) 47_556 ?
Zr01 O003 2.159(5) 94 ?
Zr01 O004 2.174(6) 50_556 ?
Zr01 O004 2.173(6) . ?
Zr01 O009 2.180(8) . ?
Zr01 O00A 2.179(8) . ?
Zr01 O00F 2.164(6) 50_556 ?
Zr01 O00F 2.164(6) . ?
Zr02 Zr02 3.5432(15) 38_655 ?
Zr02 Zr02 3.5469(13) 50_556 ?
Zr02 O005 2.197(5) . ?
Zr02 O006 2.257(6) 59_655 ?
Zr02 O007 2.259(6) 50_556 ?
Zr02 O008 2.168(6) . ?
Zr02 O009 2.144(4) 85_656 ?
Zr02 O00A 2.141(4) . ?
Zr02 O00F 2.125(6) . ?
Zr02 O00F 2.137(6) 38_655 ?
O003 C00D 1.283(11) . ?
O004 C00E 1.299(10) . ?
O006 C00D 1.242(10) . ?
O007 C00E 1.212(10) . ?
C00B C00E 1.482(12) . ?
C00B C00G 1.363(13) . ?
C00B C00I 1.331(12) . ?
C00C C00D 1.492(12) . ?
C00C C00H 1.337(12) . ?
C00C C00N 1.329(12) . ?
C00G H00G 0.9500 . ?
C00G C00O 1.414(13) . ?
C00H H00H 0.9500 . ?
C00H C00L 1.405(13) . ?
C00I H00I 0.9500 . ?
C00I C00P 1.346(13) . ?
C00J C00K 1.386(15) . ?
C00J C00L 1.320(14) . ?
C00J C00S 1.489(11) . ?
C00K H00K 0.9500 . ?
C00K C00N 1.352(13) . ?
C00L H00L 0.9500 . ?
C00M C00O 1.394(16) . ?
C00M C00P 1.371(14) . ?
C00M C00R 1.490(11) . ?
C00N H00N 0.9500 . ?
C00O H00O 0.9500 . ?
C00P H00P 0.9500 . ?
C63 C00U 1.3900 . ?
C63 C00V 1.3900 . ?
C63 O2 1.465(19) . ?
C00U H00U 0.9500 . ?
C00U C00R 1.3900 . ?
C00R C00Q 1.3900 . ?
C00Q H00Q 0.9500 . ?
C00Q C00S 1.3900 . ?
C00S C00V 1.3900 . ?
C00V H00V 0.9500 . ?
C7 H7 0.9500 . ?
C7 C3 1.332(16) . ?
C7 C3 1.332(16) 50_556 ?
C3 C3 1.362(19) 52_655 ?
C3 C1 1.553(18) . ?
O2 C1 1.398(19) . ?
C1 H1A 0.9900 . ?
C1 H1B 0.9900 . ?

loop_
_geom_angle_atom_site_label_1
_geom_angle_atom_site_label_2
_geom_angle_atom_site_label_3
_geom_angle
_geom_angle_site_symmetry_1
_geom_angle_site_symmetry_3
_geom_angle_publ_flag
Zr02 Zr01 Zr02 91.58(3) . 85_656 ?
Zr02 Zr01 Zr02 60.88(3) . 38_655 ?
Zr02 Zr01 Zr02 91.58(3) 50_556 38_655 ?
Zr02 Zr01 Zr02 60.87(3) 50_556 85_656 ?
Zr02 Zr01 Zr02 60.94(3) 38_655 85_656 ?
Zr02 Zr01 Zr02 60.94(3) 50_556 . ?
O003 Zr01 Zr02 110.97(15) 94 85_656 ?
O003 Zr01 Zr02 111.24(14) 94 . ?
O003 Zr01 Zr02 166.88(16) 47_556 . ?
O003 Zr01 Zr02 166.88(16) 94 50_556 ?
O003 Zr01 Zr02 75.30(15) 47_556 85_656 ?
O003 Zr01 Zr02 111.24(14) 47_556 50_556 ?
O003 Zr01 Zr02 75.30(15) 94 38_655 ?
O003 Zr01 Zr02 110.97(15) 47_556 38_655 ?
O003 Zr01 O003 74.2(3) 47_556 94 ?
O003 Zr01 O004 75.1(2) 94 50_556 ?
O003 Zr01 O004 75.1(2) 47_556 . ?
O003 Zr01 O004 118.4(2) 47_556 50_556 ?
O003 Zr01 O004 118.4(2) 94 . ?
O003 Zr01 O009 77.9(2) 94 . ?
O003 Zr01 O009 77.9(2) 47_556 . ?
O003 Zr01 O00A 142.55(14) 94 . ?
O003 Zr01 O00A 142.55(14) 47_556 . ?
O003 Zr01 O00F 79.1(2) 47_556 50_556 ?
O003 Zr01 O00F 79.1(2) 94 . ?
O003 Zr01 O00F 142.4(2) 47_556 . ?
O003 Zr01 O00F 142.4(2) 94 50_556 ?
O004 Zr01 Zr02 110.69(15) . . ?
O004 Zr01 Zr02 74.75(15) . 50_556 ?
O004 Zr01 Zr02 110.81(14) . 85_656 ?
O004 Zr01 Zr02 74.75(15) 50_556 . ?
O004 Zr01 Zr02 166.33(15) 50_556 85_656 ?
O004 Zr01 Zr02 166.33(15) . 38_655 ?
O004 Zr01 Zr02 110.69(15) 50_556 50_556 ?
O004 Zr01 Zr02 110.81(14) 50_556 38_655 ?
O004 Zr01 O004 74.9(3) . 50_556 ?
O004 Zr01 O009 142.26(14) . . ?
O004 Zr01 O009 142.25(14) 50_556 . ?
O004 Zr01 O00A 77.7(2) . . ?
O004 Zr01 O00A 77.7(2) 50_556 . ?
O009 Zr01 Zr02 91.3(2) . 50_556 ?
O009 Zr01 Zr02 35.68(11) . 85_656 ?
O009 Zr01 Zr02 91.3(2) . . ?
O009 Zr01 Zr02 35.68(11) . 38_655 ?
O00A Zr01 Zr02 91.1(2) . 85_656 ?
O00A Zr01 Zr02 35.57(11) . . ?
O00A Zr01 Zr02 35.57(11) . 50_556 ?
O00A Zr01 Zr02 91.1(2) . 38_655 ?
O00A Zr01 O009 110.8(3) . . ?
O00F Zr01 Zr02 34.99(17) 50_556 50_556 ?
O00F Zr01 Zr02 34.99(17) . . ?
O00F Zr01 Zr02 35.33(17) 50_556 85_656 ?
O00F Zr01 Zr02 35.33(17) . 38_655 ?
O00F Zr01 Zr02 90.6(2) . 85_656 ?
O00F Zr01 Zr02 90.6(2) 50_556 38_655 ?
O00F Zr01 Zr02 90.4(2) . 50_556 ?
O00F Zr01 Zr02 90.4(2) 50_556 . ?
O00F Zr01 O004 78.3(2) . 50_556 ?
O00F Zr01 O004 142.0(2) . . ?
O00F Zr01 O004 142.0(2) 50_556 50_556 ?
O00F Zr01 O004 78.3(2) 50_556 . ?
O00F Zr01 O009 71.0(2) 50_556 . ?
O00F Zr01 O009 71.0(2) . . ?
O00F Zr01 O00A 70.6(2) . . ?
O00F Zr01 O00A 70.6(2) 50_556 . ?
O00F Zr01 O00F 109.1(4) . 50_556 ?
Zr01 Zr02 Zr01 88.42(3) . 85_656 ?
Zr01 Zr02 Zr02 59.522(14) 85_656 50_556 ?
Zr01 Zr02 Zr02 59.56(3) . 38_655 ?
Zr01 Zr02 Zr02 59.528(14) . 50_556 ?
Zr01 Zr02 Zr02 59.56(3) 85_656 38_655 ?
Zr02 Zr02 Zr02 90.0 38_655 50_556 ?
O005 Zr02 Zr01 118.59(17) . . ?
O005 Zr02 Zr01 118.66(16) . 85_656 ?
O005 Zr02 Zr02 176.90(17) . 50_556 ?
O005 Zr02 Zr02 86.91(17) . 38_655 ?
O005 Zr02 O006 73.3(2) . 59_655 ?
O005 Zr02 O007 72.9(2) . 50_556 ?
O006 Zr02 Zr01 160.61(16) 59_655 . ?
O006 Zr02 Zr01 72.21(15) 59_655 85_656 ?
O006 Zr02 Zr02 108.90(16) 59_655 38_655 ?
O006 Zr02 Zr02 107.77(15) 59_655 50_556 ?
O006 Zr02 O007 126.9(2) 59_655 50_556 ?
O007 Zr02 Zr01 72.45(15) 50_556 . ?
O007 Zr02 Zr01 160.86(15) 50_556 85_656 ?
O007 Zr02 Zr02 108.10(15) 50_556 50_556 ?
O007 Zr02 Zr02 108.90(16) 50_556 38_655 ?
O008 Zr02 Zr01 117.95(16) . . ?
O008 Zr02 Zr01 117.54(16) . 85_656 ?
O008 Zr02 Zr02 85.53(15) . 50_556 ?
O008 Zr02 Zr02 175.52(15) . 38_655 ?
O008 Zr02 O005 97.6(2) . . ?
O008 Zr02 O006 72.4(2) . 59_655 ?
O008 Zr02 O007 72.9(2) . 50_556 ?
O009 Zr02 Zr01 88.8(2) 85_656 . ?
O009 Zr02 Zr01 36.4(2) 85_656 85_656 ?
O009 Zr02 Zr02 90.7(2) 85_656 38_655 ?
O009 Zr02 Zr02 34.19(17) 85_656 50_556 ?
O009 Zr02 O005 145.8(2) 85_656 . ?
O009 Zr02 O006 75.3(2) 85_656 59_655 ?
O009 Zr02 O007 139.0(2) 85_656 50_556 ?
O009 Zr02 O008 85.5(3) 85_656 . ?
O00A Zr02 Zr01 88.6(2) . 85_656 ?
O00A Zr02 Zr01 36.3(2) . . ?
O00A Zr02 Zr02 34.06(16) . 50_556 ?
O00A Zr02 Zr02 90.5(2) . 38_655 ?
O00A Zr02 O005 145.8(2) . . ?
O00A Zr02 O006 138.7(2) . 59_655 ?
O00A Zr02 O007 75.8(2) . 50_556 ?
O00A Zr02 O008 85.9(3) . . ?
O00A Zr02 O009 68.2(2) . 85_656 ?
O00F Zr02 Zr01 88.0(2) . 85_656 ?
O00F Zr02 Zr01 35.85(17) 38_655 85_656 ?
O00F Zr02 Zr01 87.8(2) 38_655 . ?
O00F Zr02 Zr01 35.73(17) . . ?
O00F Zr02 Zr02 33.64(18) 38_655 38_655 ?
O00F Zr02 Zr02 33.85(18) . 38_655 ?
O00F Zr02 Zr02 89.71(19) . 50_556 ?
O00F Zr02 Zr02 89.71(19) 38_655 50_556 ?
O00F Zr02 O005 87.7(3) . . ?
O00F Zr02 O005 87.7(2) 38_655 . ?
O00F Zr02 O006 77.0(3) 38_655 59_655 ?
O00F Zr02 O006 140.3(2) . 59_655 ?
O00F Zr02 O007 140.0(2) 38_655 50_556 ?
O00F Zr02 O007 76.9(2) . 50_556 ?
O00F Zr02 O008 146.1(2) . . ?
O00F Zr02 O008 145.8(2) 38_655 . ?
O00F Zr02 O009 108.6(3) . 85_656 ?
O00F Zr02 O009 72.2(3) 38_655 85_656 ?
O00F Zr02 O00A 72.0(3) . . ?
O00F Zr02 O00A 108.3(3) 38_655 . ?
O00F Zr02 O00F 67.5(3) . 38_655 ?
C00D O003 Zr01 131.7(5) . 67_545 ?
C00E O004 Zr01 131.8(5) . . ?
C00D O006 Zr02 132.7(6) . 56_565 ?
C00E O007 Zr02 133.2(6) . 50_556 ?
Zr02 O009 Zr01 108.0(3) 38_655 . ?
Zr02 O009 Zr01 108.0(3) 85_656 . ?
Zr02 O009 Zr02 111.6(3) 38_655 85_656 ?
Zr02 O00A Zr01 108.1(3) . . ?
Zr02 O00A Zr01 108.1(3) 50_556 . ?
Zr02 O00A Zr02 111.9(3) 50_556 . ?
C00G C00B C00E 119.7(10) . . ?
C00I C00B C00E 123.3(10) . . ?
C00I C00B C00G 117.0(10) . . ?
C00H C00C C00D 117.9(10) . . ?
C00N C00C C00D 125.1(10) . . ?
C00N C00C C00H 116.9(10) . . ?
O003 C00D C00C 116.8(9) . . ?
O006 C00D O003 127.0(8) . . ?
O006 C00D C00C 116.1(10) . . ?
O004 C00E C00B 114.8(9) . . ?
O007 C00E O004 126.7(8) . . ?
O007 C00E C00B 118.5(10) . . ?
Zr02 O00F Zr01 108.8(3) 38_655 . ?
Zr02 O00F Zr01 109.3(3) . . ?
Zr02 O00F Zr02 112.5(3) . 38_655 ?
C00B C00G H00G 118.2 . . ?
C00B C00G C00O 123.5(11) . . ?
C00O C00G H00G 118.2 . . ?
C00C C00H H00H 118.6 . . ?
C00C C00H C00L 122.8(11) . . ?
C00L C00H H00H 118.6 . . ?
C00B C00I H00I 118.5 . . ?
C00B C00I C00P 123.1(11) . . ?
C00P C00I H00I 118.5 . . ?
C00K C00J C00S 122.4(11) . . ?
C00L C00J C00K 118.3(10) . . ?
C00L C00J C00S 119.3(12) . . ?
C00J C00K H00K 119.7 . . ?
C00N C00K C00J 120.6(11) . . ?
C00N C00K H00K 119.7 . . ?
C00H C00L H00L 120.5 . . ?
C00J C00L C00H 119.0(11) . . ?
C00J C00L H00L 120.5 . . ?
C00O C00M C00R 117.8(12) . . ?
C00P C00M C00O 119.7(10) . . ?
C00P C00M C00R 122.5(12) . . ?
C00C C00N C00K 122.3(11) . . ?
C00C C00N H00N 118.9 . . ?
C00K C00N H00N 118.9 . . ?
C00G C00O H00O 122.2 . . ?
C00M C00O C00G 115.7(12) . . ?
C00M C00O H00O 122.2 . . ?
C00I C00P C00M 120.7(12) . . ?
C00I C00P H00P 119.6 . . ?
C00M C00P H00P 119.6 . . ?
C00U C63 C00V 120.0 . . ?
C00U C63 O2 117.0(10) . . ?
C00V C63 O2 122.1(11) . . ?
C63 C00U H00U 120.0 . . ?
C63 C00U C00R 120.0 . . ?
C00R C00U H00U 120.0 . . ?
C00U C00R C00M 118.4(7) . . ?
C00U C00R C00Q 120.0 . . ?
C00Q C00R C00M 121.3(7) . . ?
C00R C00Q H00Q 120.0 . . ?
C00S C00Q C00R 120.0 . . ?
C00S C00Q H00Q 120.0 . . ?
C00Q C00S C00J 121.2(7) . . ?
C00V C00S C00J 118.7(7) . . ?
C00V C00S C00Q 120.0 . . ?
C63 C00V H00V 120.0 . . ?
C00S C00V C63 120.0 . . ?
C00S C00V H00V 120.0 . . ?
C3 C7 H7 118.0 . . ?
C3 C7 H7 118.0 50_556 . ?
C3 C7 C3 124(3) . 50_556 ?
C7 C3 C3 118.0(13) . 52_655 ?
C7 C3 C1 105.0(17) . . ?
C3 C3 C1 130.8(13) 52_655 . ?
C1 O2 C63 100(2) . . ?
C3 C1 H1A 111.7 . . ?
C3 C1 H1B 111.7 . . ?
O2 C1 C3 100.2(19) . . ?
O2 C1 H1A 111.7 . . ?
O2 C1 H1B 111.7 . . ?
H1A C1 H1B 109.5 . . ?

loop_
_geom_torsion_atom_site_label_1
_geom_torsion_atom_site_label_2
_geom_torsion_atom_site_label_3
_geom_torsion_atom_site_label_4
_geom_torsion
_geom_torsion_site_symmetry_1
_geom_torsion_site_symmetry_2
_geom_torsion_site_symmetry_3
_geom_torsion_site_symmetry_4
_geom_torsion_publ_flag
Zr01 O003 C00D O006 -13.4(14) 67_545 . . . ?
Zr01 O003 C00D C00C 169.5(6) 67_545 . . . ?
Zr01 O004 C00E O007 13.8(14) . . . . ?
Zr01 O004 C00E C00B -169.3(5) . . . . ?
Zr02 O006 C00D O003 12.5(15) 56_565 . . . ?
Zr02 O006 C00D C00C -170.4(6) 56_565 . . . ?
Zr02 O007 C00E O004 -13.2(15) 50_556 . . . ?
Zr02 O007 C00E C00B 170.0(6) 50_556 . . . ?
C00B C00G C00O C00M -4(2) . . . . ?
C00B C00I C00P C00M -4(2) . . . . ?
C00C C00H C00L C00J -3(2) . . . . ?
C00D C00C C00H C00L -176.7(12) . . . . ?
C00D C00C C00N C00K 178.0(12) . . . . ?
C00E C00B C00G C00O 179.7(13) . . . . ?
C00E C00B C00I C00P -175.4(12) . . . . ?
C00G C00B C00E O004 13.9(14) . . . . ?
C00G C00B C00E O007 -168.9(10) . . . . ?
C00G C00B C00I C00P 4(2) . . . . ?
C00H C00C C00D O003 -12.4(14) . . . . ?
C00H C00C C00D O006 170.2(10) . . . . ?
C00H C00C C00N C00K -3.1(19) . . . . ?
C00I C00B C00E O004 -166.6(10) . . . . ?
C00I C00B C00E O007 10.6(15) . . . . ?
C00I C00B C00G C00O 0(2) . . . . ?
C00J C00K C00N C00C 1(2) . . . . ?
C00J C00S C00V C63 -176.6(11) . . . . ?
C00K C00J C00L C00H 1(2) . . . . ?
C00K C00J C00S C00Q -31.1(18) . . . . ?
C00K C00J C00S C00V 145.4(12) . . . . ?
C00L C00J C00K C00N 0(2) . . . . ?
C00L C00J C00S C00Q 150.0(12) . . . . ?
C00L C00J C00S C00V -33.5(17) . . . . ?
C00M C00R C00Q C00S 174.5(11) . . . . ?
C00N C00C C00D O003 166.5(10) . . . . ?
C00N C00C C00D O006 -10.9(15) . . . . ?
C00N C00C C00H C00L 4(2) . . . . ?
C00O C00M C00P C00I -1(2) . . . . ?
C00O C00M C00R C00U 34.0(17) . . . . ?
C00O C00M C00R C00Q -140.6(12) . . . . ?
C00P C00M C00O C00G 5(2) . . . . ?
C00P C00M C00R C00U -144.6(12) . . . . ?
C00P C00M C00R C00Q 40.8(17) . . . . ?
C63 C00U C00R C00M -174.6(11) . . . . ?
C63 C00U C00R C00Q 0.0 . . . . ?
C63 O2 C1 C3 175.9(16) . . . . ?
C00U C63 C00V C00S 0.0 . . . . ?
C00U C63 O2 C1 111(2) . . . . ?
C00U C00R C00Q C00S 0.0 . . . . ?
C00R C00M C00O C00G -173.9(12) . . . . ?
C00R C00M C00P C00I 177.6(12) . . . . ?
C00R C00Q C00S C00J 176.5(12) . . . . ?
C00R C00Q C00S C00V 0.0 . . . . ?
C00Q C00S C00V C63 0.0 . . . . ?
C00S C00J C00K C00N -178.6(12) . . . . ?
C00S C00J C00L C00H 179.8(12) . . . . ?
C00V C63 C00U C00R 0.0 . . . . ?
C00V C63 O2 C1 -79(3) . . . . ?
C7 C3 C1 O2 79(3) . . . . ?
C3 C7 C3 C3 0(2) 50_556 . . 52_655 ?
C3 C7 C3 C1 155(2) 50_556 . . . ?
C3 C3 C1 O2 -130(2) 52_655 . . . ?
O2 C63 C00U C00R 169.6(18) . . . . ?
O2 C63 C00V C00S -169.0(19) . . . . ?

_smtbx_masks_special_details     ?
loop_
_smtbx_masks_void_nr
_smtbx_masks_void_average_x
_smtbx_masks_void_average_y
_smtbx_masks_void_average_z
_smtbx_masks_void_volume
_smtbx_masks_void_count_electrons
_smtbx_masks_void_content
1 -0.712 -0.541 -0.038 174620.1 90778.5 None

_shelx_res_file                  
;
TITL shelx_a.res in Fm-3
    shelx.res
    created by SHELXL-2018/1 at 10:10:52 on 19-May-2023
REM Old TITL shelx in F23 #196
REM SHELXT solution in Fm-3
REM R1 0.334, Rweak 0.066, Alpha 0.061, Orientation as input
REM Formula found by SHELXT: C85 H49 O36 Zr6
CELL 0.82656 59.677 59.677 59.677 90 90 90
ZERR 24 0.002 0.002 0.002 0 0 0
LATT 4
SYMM -X,-Y,+Z
SYMM -X,+Y,-Z
SYMM +X,-Y,-Z
SYMM +Z,+X,+Y
SYMM +Z,-X,-Y
SYMM -Z,-X,+Y
SYMM -Z,+X,-Y
SYMM +Y,+Z,+X
SYMM -Y,+Z,-X
SYMM +Y,-Z,-X
SYMM -Y,-Z,+X
SFAC C H N O Zr
DISP C 0.0052 0.0023 16.0976
DISP H -0 0 0.63
DISP N 0.0094 0.0046 28.7478
DISP O 0.0162 0.0086 48.7782
DISP Zr -1.4798 0.7634 3730.9622
UNIT 8856 16848 2256 3120 144
EQIV $1 +X,+Y,1-Z
EQIV $2 1-X,+Y,+Z
EQIV $3 1-X,+Y,1-Z
DFIX 1.38 C3_$2 C3
DFIX 1.38 C3 C7
DFIX 1.4 C1 O2
DFIX 1.5 C3 C1
FLAT C3_$2 C3 C7 C3_$3 C3_$1 C7_$3
DELU C63 C00U C00R C00Q C00S C00V
DELU C63
DELU C1 O2
SIMU C00U C63 C00V C00S C00Q C00R
SIMU C63
ISOR C63 C00Q C00S C00V C00U C00R
ISOR O2 C1
EADP O2 C1

L.S. 20
PLAN  20
SIZE 0.07 0.07 0.07
TEMP -173.15
CONF
BOND $H
list 4
MORE -1
ABIN
fmap 2 53
acta
OMIT 3 7 7
OMIT 0 2 8
OMIT 10 6 14
OMIT 1 3 3
OMIT 17 7 21
OMIT 7 17 21
REM <olex2.extras>
REM <HklSrc "%.\\shelx.hkl">
REM </olex2.extras>

WGHT    0.200000
FVAR       0.03129
ZR01  5    0.721116    0.221097    0.500000    10.50000    0.12883    0.12983 =
         0.07220    0.00000    0.00000   -0.00503
ZR02  5    0.729000    0.270985    0.529719    11.00000    0.13622    0.13682 =
         0.07897   -0.00710    0.00743    0.00013
O003  4    0.521820    0.223467    0.307671    11.00000    0.08737    0.16257 =
         0.13599    0.00285   -0.01545   -0.00262
O004  4    0.692313    0.223721    0.477866    11.00000    0.13624    0.16040 =
         0.08894   -0.00254   -0.00813   -0.01074
O005  4    0.730387    0.269561    0.566486    11.00000    0.17969    0.18326 =
         0.08829   -0.01836    0.01815   -0.00607
O006  4    0.541260    0.255723    0.303599    11.00000    0.10819    0.16322 =
         0.14635    0.01678   -0.03401   -0.00910
O007  4    0.696419    0.255727    0.458530    11.00000    0.15097    0.15119 =
         0.10963    0.01243   -0.03000   -0.01558
O008  4    0.703492    0.296705    0.526887    11.00000    0.14309    0.15203 =
         0.14782   -0.01292    0.01272    0.01594
O009  4    0.757030    0.214438    0.500000    10.50000    0.12906    0.19557 =
         0.10290    0.00000    0.00000   -0.03545
O00A  4    0.714571    0.257013    0.500000    10.50000    0.19789    0.12775 =
         0.10049    0.00000    0.00000   -0.03610
C00B  1    0.662766    0.236544    0.455351    11.00000    0.14573    0.19596 =
         0.09624    0.00890   -0.00970   -0.02547
C00C  1    0.544604    0.236609    0.337356    11.00000    0.10592    0.18766 =
         0.15195    0.03306   -0.00864   -0.01814
C00D  1    0.534965    0.239088    0.314416    11.00000    0.09610    0.18485 =
         0.12758    0.03114   -0.01908    0.01669
C00E  1    0.685621    0.239612    0.464571    11.00000    0.14373    0.16636 =
         0.09203   -0.00283   -0.02704   -0.02362
O00F  4    0.735893    0.236058    0.529537    11.00000    0.15461    0.15806 =
         0.16883   -0.04485   -0.04638    0.01797
C00G  1    0.648869    0.220926    0.464542    11.00000    0.16535    0.28510 =
         0.12621    0.05241   -0.04468   -0.03031
AFIX  43
H00G  2    0.654302    0.212256    0.476737    11.00000   -1.20000
AFIX   0
C00H  1    0.535855    0.220953    0.350788    11.00000    0.11062    0.29028 =
         0.15795    0.03226   -0.03866   -0.04094
AFIX  43
H00H  2    0.524427    0.211485    0.345030    11.00000   -1.20000
AFIX   0
C00I  1    0.654726    0.248511    0.438332    11.00000    0.16198    0.22823 =
         0.14150    0.04799   -0.05073   -0.02601
AFIX  43
H00I  2    0.664439    0.258795    0.431029    11.00000   -1.20000
AFIX   0
C00J  1    0.559475    0.230259    0.380841    11.00000    0.12924    0.30992 =
         0.12679    0.02265   -0.02724   -0.04067
C00K  1    0.569109    0.245960    0.366683    11.00000    0.13714    0.31954 =
         0.17132    0.02572   -0.05577   -0.04554
AFIX  43
H00K  2    0.581136    0.254975    0.371927    11.00000   -1.20000
AFIX   0
C00L  1    0.542856    0.217921    0.373057    11.00000    0.14757    0.42982 =
         0.15546    0.07649   -0.03728   -0.09735
AFIX  43
H00L  2    0.535736    0.207153    0.382372    11.00000   -1.20000
AFIX   0
C00M  1    0.619175    0.231217    0.440079    11.00000    0.13873    0.30795 =
         0.12316    0.02457   -0.04816   -0.02274
C00N  1    0.561552    0.248560    0.345487    11.00000    0.14208    0.20164 =
         0.17060    0.02310   -0.05069   -0.03826
AFIX  43
H00N  2    0.568596    0.259298    0.336079    11.00000   -1.20000
AFIX   0
C00O  1    0.626799    0.216929    0.456904    11.00000    0.15872    0.50992 =
         0.16421    0.09558   -0.05963   -0.11493
AFIX  43
H00O  2    0.617754    0.205260    0.462857    11.00000   -1.20000
AFIX   0
C00P  1    0.633469    0.246721    0.430984    11.00000    0.17609    0.34452 =
         0.13969    0.06751   -0.05447   -0.07062
AFIX  43
H00P  2    0.628322    0.256310    0.419366    11.00000   -1.20000
AFIX  66
C63   1    0.557334    0.219798    0.442931    11.00000    0.15240    0.67531 =
         0.15607    0.04565    0.00462   -0.03194
C00U  1    0.579442    0.223622    0.449185    11.00000    0.14861    0.57991 =
         0.12963    0.01149   -0.01336   -0.00519
AFIX  43
H00U  2    0.583715    0.222400    0.464471    11.00000   -1.20000
AFIX  65
C00R  1    0.595299    0.229234    0.433074    11.00000    0.15811    0.46357 =
         0.14130    0.04695   -0.02409   -0.03810
C00Q  1    0.589048    0.231021    0.410707    11.00000    0.13995    0.46077 =
         0.14420    0.06887   -0.04932   -0.04770
AFIX  43
H00Q  2    0.599886    0.234857    0.399696    11.00000   -1.20000
AFIX  65
C00S  1    0.566940    0.227198    0.404453    11.00000    0.14008    0.49083 =
         0.15011    0.03629   -0.02185   -0.03174
C00V  1    0.551083    0.221586    0.420564    11.00000    0.12834    0.61687 =
         0.14362   -0.00449   -0.01298   -0.01613
AFIX  43
H00V  2    0.535973    0.218972    0.416289    11.00000   -1.20000
AFIX   0
PART 1
C7    1    0.521877    0.218077    0.500000    10.25000    0.07229    0.88306 =
         0.24279    0.00000    0.00000    0.04974
AFIX  43
H7    2    0.537796    0.218059    0.500000    10.25000   -1.20000
AFIX   0
C3    1    0.511408    0.218089    0.480296    10.50000    0.21818    0.98926 =
         0.11684   -0.04385    0.09209   -0.04443
PART 0
O2    4    0.542442    0.210180    0.459918    11.00000    0.20621    1.30292 =
         0.44199    0.13777    0.09915    0.10257
C1    1    0.528417    0.228572    0.463635    11.00000    0.20621    1.30292 =
         0.44199    0.13777    0.09915    0.10257
AFIX  23
H1A   2    0.521028    0.233588    0.449654    11.00000   -1.20000
H1B   2    0.536628    0.241287    0.470424    11.00000   -1.20000
AFIX   0
HKLF 4


REM  shelx_a.res in Fm-3
REM R1 =  0.1167 for    6423 Fo > 4sig(Fo)  and  0.1450 for all   10067 data
REM    286 parameters refined using    104 restraints

END

WGHT      0.2000      0.0000

REM Highest difference peak  0.497,  deepest hole -2.149,  1-sigma level  0.219
Q1    1   0.5000  0.0000  0.5000  10.04167  0.05    0.32
Q2    1   0.5000  0.2001  0.4764  10.50000  0.05    0.26
Q3    1   0.5000  0.1728  0.5000  10.25000  0.05    0.25
Q4    1   0.5814  0.1067  0.5000  10.50000  0.05    0.24
Q5    1   0.5788  0.3434  0.3586  11.00000  0.05    0.23
Q6    1   0.5000  0.1931  0.3661  10.50000  0.05    0.23
Q7    1   0.6606  0.3405  0.5224  11.00000  0.05    0.22
Q8    1   0.6323  0.1942  0.5000  10.50000  0.05    0.21
Q9    1   0.7205  0.3300  0.5000  10.50000  0.05    0.21
Q10   1   0.5000  0.3322  0.4425  10.50000  0.05    0.20
Q11   1   0.7692  0.2787  0.5891  11.00000  0.05    0.20
Q12   1   0.5000  0.1048  0.4571  10.50000  0.05    0.20
Q13   1   0.5000  0.2182  0.4163  10.50000  0.05    0.19
Q14   1   0.6008  0.1008  0.3992  10.33333  0.05    0.19
Q15   1   0.6261  0.1932  0.4124  11.00000  0.05    0.19
Q16   1   0.6471  0.1471  0.3529  10.33333  0.05    0.19
Q17   1   0.6532  0.3468  0.3468  10.33333  0.05    0.19
Q18   1   0.5191  0.4809  0.4809  10.33333  0.05    0.19
Q19   1   0.5000  0.1314  0.3990  10.50000  0.05    0.19
Q20   1   0.7247  0.2309  0.5886  11.00000  0.05    0.19
;
_shelx_res_checksum              27086
_shelx_hkl_file                  
;
   1   1   1    3.04    0.70
   1   1   1    5.94    1.49
   1  -1  -1    2.86    0.70
  -1   1  -1    3.81    0.59
  -1  -1   1    2.93    0.68
  -1  -1   1    3.89    0.70
  -1  -1  -1    5.80    1.31
  -1  -1  -1    2.57    0.74
  -1   1   1    2.23    0.57
   1  -1   1    2.94    0.64
   0   0  -2   -0.91    0.72
   0   0  -2   -0.15    0.24
   0  -2  -2 6763.69  510.90
  -2   0   2 5898.26  445.41
   2  -2   0 5385.13  406.79
   0  -2   2 5990.30  452.39
   2   0  -2 5850.65  441.81
   2   2   0 5227.50  395.05
   2   2   2    0.04 2814.24
   2  -2  -2    0.03 2342.38
  -2  -2   2    0.04 2733.83
   2  -2   2    0.03 2585.71
   2   2  -2    0.03 2500.01
   3   1   1   -1.14    2.11
   1   3   1   12.03    3.93
   1   1   3    5.52    2.69
   3  -1  -1    3.04    1.48
   1  -3  -1    1.68    1.19
   1  -1  -3    0.44    1.00
  -1   1  -3    6.06    1.18
  -3  -1   1    1.55    1.91
  -1  -3   1   -0.02    1.10
  -1  -1   3    2.20    0.52
  -3  -1  -1    3.37    1.81
  -1  -3  -1    2.41    1.30
  -1  -1  -3    1.62    1.18
   3  -1   1    1.09    1.39
   1  -3   1    1.62    1.21
   1  -1   3    2.33    1.12
   1  -1   3    1.96    0.84
   3   1  -1    0.59    1.50
   1   3  -1    3.38    2.47
   1   3   3   35.17    3.36
   3   1   3   28.03    3.60
   3  -3  -1   29.45    3.06
   1  -3  -3   34.98    3.41
   3  -1  -3   32.35    3.13
  -1  -3   3   37.57    3.09
  -3  -1  -3   40.94    3.87
  -3  -3  -1   42.30    3.94
  -3   3   1   32.77    3.16
  -1   3   3   33.20    3.18
   3  -1   3   29.19    2.98
   3  -3   1   31.69    3.21
   1  -3   3   29.35    2.57
   3   1  -3   28.11    2.82
   3   3   3  202.71   16.53
   3   3   3  201.97   15.74
   3  -3  -3  192.87   14.99
  -3  -3   3  194.77   15.08
  -3  -3  -3  207.89   16.83
  -3  -3  -3  194.03   15.15
  -3   3   3  199.75   15.49
   3  -3   3  223.23   17.27
   3   3  -3  204.83   16.08
   0  -4   0    0.04 2944.37
   0   0   4    0.04 2930.61
   0   0   4    0.04 2870.31
   4   0   0    0.04 2762.39
   0   4   0    0.04 2953.89
   0   0  -4    0.04 2853.38
   0   0  -4    0.04 2727.48
   4   2   0 3932.52  297.29
   4   2   0 3062.86  231.70
   0   4   2 3782.29  285.76
   0   4   2 3270.23  248.94
   2   0   4 3528.37  266.82
   4  -2   0 3313.60  250.53
   0  -4  -2 3240.60  246.51
   0  -4  -2 3677.55  277.93
   2   0  -4 3425.75  258.78
  -4   2   0 3366.50  254.44
   0   4  -2 3674.38  278.78
  -2   0  -4 4272.14  322.68
  -4  -2   0 3712.46  280.58
  -4  -2   0 3015.25  228.10
   0  -4   2 3467.01  261.85
  -4   0  -2 3245.89  245.45
  -4   0  -2 4122.96  311.68
  -2  -4   0 3966.38  299.73
  -2  -4   0 3326.30  251.91
   0  -2  -4 3475.48  262.70
  -2   4   0 3348.52  253.07
   0   2   4 3185.59  241.96
   4   0   2 3870.10  292.64
   4   0   2 3219.44  243.44
   2  -4   0 3553.77  268.62
   4   0  -2 3403.53  257.20
   2   4   0 3603.49  273.07
   2   4   0 3870.10  292.43
   4   2   2 4524.99  341.94
   4   2   2 3587.62  271.48
   2   4   2 4010.81  303.85
   2   4   2 4125.08  311.68
   2   2   4 4285.89  323.85
   2   2   4 3956.86  299.52
   4  -2  -2 3920.89  296.24
   2  -4  -2 4106.03  310.20
   2  -2  -4 3979.07  300.57
  -4   2  -2 3911.36  295.71
  -2   2  -4 4100.74  310.09
  -4  -2   2 4260.50  322.16
  -2  -4   2 4363.12  329.67
  -2  -2   4 4268.96  322.58
  -4  -2  -2 4339.85  327.97
  -4  -2  -2 3710.35  280.79
  -2  -4  -2 4222.41  319.09
  -2  -4  -2 3731.51  282.59
  -2  -2  -4 4103.92  310.62
  -2  -2  -4 4292.24  324.27
  -4   2   2 4172.69  315.38
  -2   4   2 4029.86  304.59
   4  -2   2 3984.36  301.21
   2  -4   2 3863.75  291.90
   2  -2   4 4004.47  302.48
   4   2  -2 3916.65  296.02
   2   4  -2 4023.51  304.49
   2   2  -4 4088.05  308.93
  -4   0  -4    0.03 2104.33
  -4   0  -4    0.02 1664.21
  -4  -4   0    0.02 1596.50
  -4  -4   0    0.03 2174.16
   0  -4  -4    0.03 1964.67
   0  -4  -4    0.02 1656.80
  -4   0   4    0.02 1796.46
  -4   4   0    0.03 1900.14
   0   4   4    0.03 2068.36
   0   4   4    0.02 1667.38
   4   0   4    0.03 1935.05
   4   0   4    0.03 2064.13
   4  -4   0    0.00 1869.46
   0  -4   4    0.03 1891.67
   0  -4   4    0.02 1807.04
   4   0  -4    0.00 1718.16
   4   4   0    0.02 1795.40
   4   4   0    0.03 2161.46
   0   4  -4    0.03 1953.04
   4   4   2 1959.39  148.96
   2   4   4 2521.17  190.75
   2   4   4 1958.33  149.39
   4  -4  -2 2125.49  160.92
   2  -4  -4 2324.39  175.84
   4  -2  -4 2151.94  162.93
  -4   4  -2 2167.81  164.09
  -4   2  -4 2022.86  153.09
  -4  -4   2 1834.54  139.12
  -2  -4   4 2632.26  199.01
  -4  -2  -4 1854.64  140.82
  -4  -4  -2 2017.57  153.20
  -2  -4  -4 2081.05  158.38
  -2  -4  -4 2574.07  194.67
  -4   2   4 2009.11  152.03
  -4   4   2 2051.43  155.21
  -2   4   4 2312.75  174.99
   4  -2   4 2096.92  158.70
   4  -4   2 2153.00  162.82
   4   2  -4 1984.78  150.23
   4   4  -2 2083.17  157.96
   2   4  -4 1969.96  149.28
   4   4   4    0.01  809.78
   4   4   4    0.01  934.41
   4  -4  -4    0.01  866.38
  -4   4  -4    0.01  845.12
  -4  -4   4    0.01  925.31
  -4  -4   4    0.01 1002.97
  -4  -4  -4 9999.00  755.82
  -4  -4  -4    0.01 1008.26
  -4   4   4    0.01  809.15
   4  -4   4    0.01  836.55
   4   4  -4    0.01  829.35
   4   4  -4    0.01  879.40
   5   1   1    7.62    3.20
   5   1   1    9.44    2.51
   1   5   1    6.91    1.87
   1   5   1    7.43    5.20
   1   1   5   13.08    3.85
   5  -1  -1    0.94    2.12
   1  -5  -1    3.89    1.96
   1  -1  -5    6.20    1.53
  -5   1  -1    7.09    2.19
  -1   5  -1    1.98    1.80
  -1   1  -5    8.19    1.75
  -5  -1   1    8.98    2.22
  -5  -1   1    9.78    3.71
  -1  -5   1    3.69    1.77
  -1  -1   5    4.74    0.94
  -5  -1  -1    9.28    2.32
  -5  -1  -1    7.02    3.20
  -1  -5  -1    2.37    1.81
  -1  -5  -1   18.15    5.17
  -1  -1  -5    3.42    1.42
  -5   1   1    1.80    2.11
  -1   5   1    5.91    1.82
   5  -1   1    5.81    2.23
   1  -5   1    4.06    1.67
   5   1  -1    3.41    2.24
   1   5  -1   15.09    5.11
   1   5  -1    5.10    1.78
  -1  -3   5   38.16    3.26
  -5  -1   3   36.06    3.62
  -3   5  -1   42.28    3.97
  -5   1  -3   36.96    3.77
   1  -3  -5   43.65    4.08
   1  -3  -5   41.13    9.58
   3  -5  -1   39.75    3.88
   5  -1  -3   35.46    3.73
   3   5   1   29.97    5.51
   5   1   3   31.98    4.24
   3   1  -5   43.45    3.88
   1   5  -3   29.48    5.93
   5   3  -1   51.38    5.33
   5   3  -1   29.19    4.09
   1  -5   3   35.42    3.25
   5  -3   1   38.33    3.97
  -1   5   3   40.19    3.90
  -5   3   1   39.79    3.99
  -3  -1  -5   41.22    4.67
  -1  -5  -3   42.99    7.20
  -5  -3  -1   27.20    4.15
  -5  -3  -1   48.00    4.95
   5   3   1   33.28    4.58
   3   1   5   35.36    4.21
   3   1   5   48.16    4.40
   5  -3  -1   40.39    4.05
   1  -5  -3   35.45    3.60
   1  -5  -3   32.49    8.90
   3  -1  -5   37.62    3.60
  -5   3  -1   37.24    3.93
  -5  -3   1   31.93    4.12
  -5  -1  -3   43.55    4.99
  -1  -3  -5   41.31    3.99
  -1  -3  -5   23.53    5.61
  -5   1   3   38.84    3.93
  -3   5   1   35.35    3.60
  -1   3   5   36.86    3.49
   5  -1   3   41.00    4.16
   5  -1   3   51.22    6.64
   3  -5   1   40.47    3.86
   1  -3   5   41.27    3.46
   5   1  -3   35.83    3.72
   3   5  -1   28.02    4.81
   3   5   3   20.74    3.00
   3   3   5   21.64    3.02
   3  -5  -3   27.95    3.29
  -3  -5   3   21.36    2.71
  -3  -3   5   18.80    2.80
  -5  -3  -3   17.30    3.15
  -3  -5  -3   25.57    3.20
  -3  -3  -5   21.51    3.05
   3   5  -3   19.14    2.69
   5   5   1   44.19    4.79
   1   5   5   36.07    3.95
   5   1   5   51.04    5.94
   5   1   5   44.30    4.69
   5  -5  -1   37.78    4.22
   1  -5  -5   45.24    4.49
   5  -1  -5   47.64    4.67
  -5   5  -1   35.18    3.98
  -5  -5   1   51.38    5.97
  -5  -5   1   43.67    4.57
  -1  -5   5   35.99    3.18
  -5  -1   5   43.90    4.25
  -5  -1  -5   35.66    4.42
  -5  -1  -5   46.94    5.83
  -5  -5  -1   40.57    4.70
  -1  -5  -5   34.74    3.97
  -5   1   5   33.99    3.73
  -5   5   1   34.15    3.90
  -1   5   5   39.17    4.03
   5  -1   5   47.57    5.56
   5  -1   5   48.58    4.98
   5  -5   1   37.08    4.13
   1  -5   5   42.09    3.69
   5   5  -1   33.87    4.12
   3   5   5   55.02    8.63
   5  -5  -3   28.58    3.73
   3  -5  -5   37.15    4.07
   5  -3  -5   39.64    4.37
  -5   5  -3   41.75    4.39
  -3   5  -5   31.41    3.28
  -5   3  -5   40.75    4.37
  -5  -5   3   40.25    5.25
  -5   3   5   34.96    3.76
  -5   5   3   32.84    3.80
  -3   5   5   28.61    3.52
   5  -3   5   42.84    4.40
   5  -5   3   37.23    4.09
   3  -5   5   39.68    3.82
   5  -5  -5  619.87   47.38
  -5   5  -5  557.66   42.60
  -5   5   5  629.82   48.11
   5  -5   5  548.46   41.96
   0  -6   0 1938.23  148.86
   0   0   6 1713.93  130.45
   0   6   0 1750.96  134.68
   6   2   0 2150.88  163.04
   6   2   0 1961.50  148.86
   0   6   2 1927.65  146.00
   0   6   2 1867.34  143.99
   2   0   6 1823.96  138.38
   6  -2   0 1790.11  135.74
   0  -6  -2 2074.71  157.00
   0  -6  -2 1793.28  137.96
   2   0  -6 1699.12  128.44
  -6   2   0 1805.98  136.80
   0   6  -2 1668.44  128.12
   0   6  -2 2187.91  165.57
  -2   0  -6 2297.94  173.83
  -6  -2   0 2223.88  168.54
  -6  -2   0 1808.09  137.11
   0  -6   2 1960.44  148.33
   0  -6   2 1762.60  135.21
  -6   0  -2 1898.02  143.78
  -6   0  -2 2322.27  176.05
  -2  -6   0 2112.79  159.86
  -2  -6   0 1790.11  136.59
   0  -2  -6 1906.49  145.37
   0  -2  -6 1977.37  149.60
  -6   0   2 1820.79  137.96
  -2   6   0 1927.65  145.90
   0   2   6 1779.53  136.27
   0   2   6 2154.05  162.93
   6   0   2 2060.95  156.37
   6   0   2 1833.48  138.91
   2  -6   0 2092.69  158.27
   0  -2   6 1795.40  135.85
   0  -2   6 2159.34  163.14
   6   0  -2 1746.73  132.35
   2   6   0 2093.75  158.49
   2   6   0 1874.75  143.15
   6   2   2    0.01  905.53
   6   2   2    0.01 1130.98
   2   6   2    0.01  962.87
   2   6   2    0.01 1093.95
   2   2   6    0.01  885.96
   2   2   6    0.02 1139.45
   6  -2  -2    0.01  961.18
   2  -6  -2    0.01 1066.45
   2  -2  -6    0.01 1042.85
  -6   2  -2    0.01  995.67
  -2   6  -2    0.00 1022.43
  -6  -2   2    0.02 1156.38
  -6  -2   2    0.00  911.03
  -2  -6   2    0.01 1070.68
  -2  -2   6    0.01  985.62
  -6  -2  -2    0.01  937.27
  -6  -2  -2    0.01 1084.43
  -2  -6  -2    0.01  877.60
  -2  -6  -2    0.01 1081.26
  -2  -2  -6    0.02 1179.65
  -2  -2  -6    0.01  871.88
  -6   2   2    0.01  953.56
  -2   6   2    0.00 1023.07
  -2   2   6    0.01 1069.62
   6  -2   2    0.01 1031.85
   2  -6   2    0.01  956.10
   2  -2   6    0.01  933.88
   6   2  -2    0.02 1144.74
   6   2  -2    0.01  869.98
   2   6  -2    0.02 1152.14
   2   6  -2    0.00  999.48
   2   2  -6    0.01 1029.95
   6   4   0  889.45   67.81
   6   4   0  756.67   58.19
   0   6   4 1009.74   80.02
   0   6   4  864.37   65.76
   4   0   6  728.95   55.82
   4   0   6  847.76   64.49
   6  -4   0  845.22   64.37
   0  -6  -4  971.23   76.50
   0  -6  -4  857.60   65.27
   4   0  -6  832.00   63.16
  -6   4   0  843.32   64.21
  -4   0  -6  836.55   63.86
  -4   0  -6  994.61   75.58
  -6  -4   0  924.99   70.44
  -6  -4   0  849.98   65.17
   0  -6   4  875.38   66.36
  -4   0   6  828.93   62.92
  -6   0  -4  884.79   67.61
  -6   0  -4  828.30   63.24
  -4  -6   0  919.49   69.92
  -4  -6   0  855.38   65.80
   0  -4  -6  866.81   68.03
   0  -4  -6  859.61   65.34
  -6   0   4  786.50   59.86
  -4   6   0  763.76   58.13
   0   4   6  997.57   78.47
   0   4   6  860.35   65.39
   6   0   4  769.79   58.79
   6   0   4  927.43   70.77
   4  -6   0  808.62   61.52
   0  -4   6  838.87   63.46
   6   0  -4  814.12   61.98
   4   6   0  941.61   71.64
   4   6   0  917.48   70.63
  -2  -4   6  772.12   58.61
  -4  -6   2  745.77   57.31
  -6  -2   4  804.91   61.30
  -4   6  -2  828.51   63.01
  -6   2  -4  818.14   62.39
   2  -4  -6  823.22   62.55
   4  -6  -2  857.50   65.22
   6  -2  -4  786.50   59.90
   6   2   4  700.60   54.04
   4   2  -6  812.74   61.72
   2   6  -4  754.34   58.32
   6   4  -2  743.44   57.10
   4  -2   6  726.83   55.35
   2  -6   4  823.01   62.43
   6  -4   2  799.41   60.92
  -4   2   6  818.46   62.16
  -2   6   4  936.21   71.19
  -6   4   2  809.99   61.72
   6   4   2  688.54   53.12
   4   2   6  735.62   56.60
   6  -4  -2  819.73   62.46
   2  -6  -4  958.32   72.85
   4  -2  -6  910.18   69.12
  -6   4  -2  817.72   62.28
  -2   6  -4  837.61   63.53
  -4   2  -6  739.11   56.20
  -2  -6   4  782.80   60.10
  -6  -2  -4  691.39   53.27
  -2  -4  -6  716.36   55.83
  -6   2   4  833.48   63.42
  -4   6   2  863.84   65.72
  -2   4   6  935.68   71.08
   6  -2   4  746.30   56.90
   4  -6   2  822.69   62.56
   6   2  -4  747.57   56.98
   2   4  -6  732.23   55.67
   6   4   4    8.83    4.59
   6   4   4   25.63    4.34
   4   6   4   23.47    3.77
   4   6   4    6.35    6.49
   4   4   6    6.30    4.91
   4   4   6   17.52    3.49
   6  -4  -4   12.82    3.31
   4  -6  -4   12.16    3.03
   4  -4  -6   10.96    2.65
  -6   4  -4   18.74    3.55
  -4   6  -4   13.61    2.72
  -4   4  -6   16.03    2.50
  -6  -4   4   24.05    3.94
  -6  -4   4   11.96    3.33
  -6  -4  -4   11.98    4.48
  -4  -6  -4   18.22    3.66
  -4  -6  -4    7.30    5.56
  -4  -4  -6   12.39    4.94
  -4  -4  -6   22.49    3.57
  -6   4   4   19.11    3.25
  -4   4   6   13.77    2.69
   6  -4   4   17.58    3.55
   4  -6   4   19.09    3.06
   4  -4   6   17.62    2.82
   6   4  -4   24.29    4.55
   6   4  -4   18.58    3.96
   4   6  -4   19.24    2.89
   4   6  -4   10.35    4.62
  -6   0  -6   14.53    3.58
  -6   0  -6   25.81    4.37
  -6  -6   0   12.08    4.56
  -6  -6   0   29.74    4.31
   0  -6  -6   10.56    9.59
   0  -6  -6   22.05    3.49
  -6   0   6   18.35    3.19
  -6   6   0   21.47    3.63
   0   6   6   26.34   12.69
   0   6   6   18.28    3.01
   6   0   6   35.60    5.71
   6   0   6   20.00    4.70
   6  -6   0   13.21    3.66
   0  -6   6   23.90    2.54
   6   0  -6   21.22    3.29
   6   6   0   12.55    4.61
   6   6   0   23.85    4.30
   6  -6  -2  892.94   68.05
   2  -6  -6 1045.50   79.51
   6  -2  -6  900.34   68.50
  -6   6  -2  950.92   72.44
  -2   6  -6  948.06   71.86
  -6   2  -6  789.47   60.19
  -6  -2   6  780.69   59.42
  -6   2   6  843.85   64.25
  -6   6   2  902.99   68.77
  -2   6   6 1059.04   80.50
   6  -2   6  770.21   58.83
   6  -6   2  878.76   66.94
   2  -6   6  859.51   65.20
   6   2  -6  827.24   62.97
   6   6   4  238.89   19.10
   4   6   6  217.31   17.34
   6   4   6  263.54   20.88
   6  -6  -4  244.61   19.39
   4  -6  -6  226.30   17.85
   6  -4  -6  243.87   19.23
  -6   6  -4  235.40   18.57
  -4   6  -6  232.33   18.14
  -6   4  -6  237.94   18.66
  -6  -6   4  251.59   19.78
  -6  -6   4  278.99   22.33
  -4  -6   6  240.16   18.65
  -4  -6   6  299.09   23.42
  -6  -4   6  252.65   19.74
  -6  -4   6  252.12   20.01
  -6  -4  -6  237.73   18.99
  -6  -6  -4  226.83   18.26
  -4  -6  -6  229.90   18.24
  -6   4   6  235.61   18.51
  -6   6   4  254.23   20.01
  -4   6   6  225.99   17.85
   6  -4   6  261.32   20.52
   6  -6   4  209.59   16.65
   6   4  -6  238.58   19.29
   6   4  -6  280.89   21.97
   6   6  -4  241.85   19.15
   4   6  -6  243.97   19.00
   6   6   6   64.26    7.08
  -6  -6   6   55.25    5.72
  -6  -6  -6   83.78    8.00
   6   6  -6   58.49    6.77
   1   7   1   72.64    6.39
   1   1   7   73.29    6.16
   1  -7  -1   54.91    5.24
   1  -1  -7   70.61    5.88
  -7   1  -1   76.52    9.64
  -1   7  -1   57.74    5.30
  -1  -7   1   60.55    5.45
  -1  -1   7   61.73    5.00
  -1  -7  -1   65.27    5.94
  -1  -1  -7   80.11    6.64
  -1   7   1   66.99    5.95
   1  -7   1   55.72    5.06
   1   7  -1   75.34    6.55
  -3  -7   1    4.48    2.54
  -3  -7   1   12.56    4.95
  -7  -1   3   -0.34    2.80
  -7  -1   3    5.61    5.86
  -1   3  -7    3.20    1.94
  -3   7  -1    4.87    2.44
  -7   1  -3   -2.15    4.82
  -7   1  -3    2.06    2.56
   1  -3  -7    0.87    2.25
   1  -3  -7    2.06    9.02
   3  -7  -1    2.74    2.51
   7  -1  -3    5.03    2.96
   1   3   7    2.45    6.38
   1   3   7    3.73    2.34
   3   7   1    3.11    6.47
   3   7   1    5.84    2.60
   7   1   3    5.88    3.64
   7   1   3   -1.17    4.73
   3   1  -7    4.84    1.78
   1   7  -3    0.84    2.10
   1   7  -3   -2.84    8.40
   7   3  -1    3.01    4.68
   7   3  -1    0.54    3.97
   3  -1   7    4.45    2.78
   3  -1   7    3.47    2.96
   1  -7   3    2.20    2.09
   7  -3   1   -3.48    3.15
  -3   1   7    3.88    1.97
  -1   7   3    4.88    2.56
  -7   3   1   -2.24    2.85
  -3  -1  -7   -3.85    3.00
  -3  -1  -7    5.18    2.50
  -1  -7  -3    2.53    2.52
  -1  -7  -3   13.17    7.09
  -7  -3  -1    2.59    3.62
  -7  -3  -1    3.78    3.85
   7   3   1   -0.61    4.56
   7   3   1   -2.13    4.10
   1   7   3   13.31    9.22
   1   7   3    0.50    2.84
   3   1   7   -0.42    2.41
   3   1   7    1.69    3.55
   7  -3  -1   -2.89    2.82
   1  -7  -3   -5.95   10.22
   1  -7  -3    2.43    2.53
   3  -1  -7    1.04    1.74
  -7   3  -1   -4.02    2.74
  -1   7  -3    1.72    2.15
  -3   1  -7    0.99    2.37
  -3   1  -7    2.52    2.63
  -7  -3   1    2.03    2.82
  -7  -3   1    1.54    4.14
  -1  -7   3   -2.49    1.91
  -1  -7   3    0.42    5.93
  -7  -1  -3    3.00    3.34
  -7  -1  -3    4.78    4.59
  -3  -7  -1   -0.50    5.17
  -3  -7  -1   -1.04    2.59
  -1  -3  -7    2.03    2.20
  -1  -3  -7   -1.18    4.92
  -7   1   3    6.67    2.73
  -3   7   1    3.66    2.59
  -1   3   7   -1.82    2.25
   7  -1   3    1.91    2.95
   7  -1   3   -0.24    5.91
   3  -7   1   -1.86    2.22
   1  -3   7    1.81    1.56
   7   1  -3    1.59    2.70
   3   7  -1    0.64    2.44
   3   7  -1   -5.41    5.97
   7   3   3   51.65    5.88
   3   7   3   54.01    5.52
   3   3   7   55.00    5.30
   7  -3  -3   63.44    6.12
   3  -7  -3   55.97    5.41
   3  -3  -7   49.55    4.61
  -3   7  -3   71.15    6.22
  -3   3  -7   61.13    6.11
  -7  -3   3   64.49    7.18
  -3  -7   3   53.51    4.96
  -3  -3   7   52.16    4.89
  -7  -3  -3   71.32    7.76
  -7  -3  -3   49.76    5.89
  -3  -7  -3   60.72    5.94
  -3  -3  -7   66.00    6.05
  -7   3   3   69.38    6.49
  -3   7   3   63.65    5.93
  -3   3   7   65.85    5.85
   7  -3   3   67.92    6.42
   3  -7   3   62.45    5.60
   7   3  -3   68.84    7.59
  -1  -5   7    5.56    1.18
  -5  -7   1    6.69    3.12
  -7  -1   5    8.03    3.04
  -5   7  -1    9.07    3.20
  -7   1  -5   -1.82    4.66
  -7   1  -5   13.07    3.50
   5  -7  -1   11.44    3.12
   1   5   7    5.70    2.71
   1   5   7   12.88    9.72
   5   7   1    5.21    3.61
   7   1   5    2.51    4.62
   5   1  -7    4.56    2.50
   1   7  -5   20.42    8.33
   1   7  -5   10.61    2.16
   7   5  -1    4.10    3.93
   7   5  -1   11.35    5.38
   5  -1   7   -0.44    4.22
   5  -1   7   12.00    4.00
   1  -7   5    6.47    2.24
   7  -5   1   15.26    3.57
  -5   1   7    7.58    2.46
  -1   7   5    1.71    2.87
  -7   5   1    3.58    3.39
  -5  -1  -7    3.98    3.01
  -5  -1  -7   14.55    4.49
  -1  -7  -5    1.96    2.97
  -1  -7  -5   18.54    8.42
  -7  -5  -1    8.28    5.14
  -7  -5  -1    6.21    3.77
   7   5   1   12.00    5.09
   7   5   1    7.06    4.34
   5   1   7    2.13    3.27
   5   1   7   15.68    4.37
   1  -7  -5    4.37    3.04
   5  -1  -7    4.20    2.47
  -7   5  -1    7.63    3.14
  -1   7  -5   10.15    2.28
  -5   1  -7   11.79    3.48
  -7  -5   1   15.23    5.20
  -7  -5   1    0.43    3.24
  -1  -7   5    6.38    1.99
  -5  -1   7   12.02    2.43
  -7  -1  -5    2.81    3.71
  -7  -1  -5   16.23    4.26
  -5  -7  -1   10.28    3.20
  -5  -7  -1   17.32    5.91
  -1  -5  -7   10.30    3.00
  -7   1   5    6.38    2.82
  -5   7   1    5.90    3.14
  -1   5   7    7.84    2.73
   7  -1   5    3.69    3.04
   7  -1   5    1.21    5.64
   5  -7   1    6.26    3.02
   7   1  -5   13.33    3.18
   5   7  -1    7.99    3.43
  -3  -5   7   44.56    4.13
  -5  -7   3   46.13    6.04
  -5  -7   3   50.95    5.40
  -7  -3   5   39.28    5.93
  -7  -3   5   56.45    5.47
  -3   5  -7   44.14    4.30
  -5   7  -3   47.59    4.99
  -7   3  -5   36.37    4.52
  -7   3  -5   35.65    7.55
   3  -5  -7   45.02    4.90
   5  -7  -3   50.37    5.28
   7  -3  -5   48.92    5.23
   3   5   7   35.09    4.42
   3   5   7   60.06    9.12
   5   7   3   52.69    9.13
   5   7   3   44.53    5.24
   7   3   5   48.35    7.47
   7   3   5   48.90    5.95
   5   3  -7   54.79    5.06
   3   7  -5   47.52    4.51
   3   7  -5   57.15    7.21
   7   5  -3   49.67    6.47
   7   5  -3   36.17    5.96
   5  -3   7   52.87    5.19
   3  -7   5   47.20    4.63
   7  -5   3   52.32    5.49
  -5   3   7   42.47    4.53
  -3   7   5   46.32    5.06
  -7   5   3   50.60    5.43
  -5  -3  -7   44.23    5.02
  -5  -3  -7   39.93    5.75
  -3  -7  -5   52.67    9.77
  -3  -7  -5   35.42    4.68
  -7  -5  -3   45.90    6.64
  -7  -5  -3   46.13    5.49
   7   5   3   67.90    8.04
   7   5   3   42.84    5.36
   3   7   5   43.41   10.26
   3   7   5   37.52    4.44
   5   3   7   43.89    7.48
   5   3   7   45.49    5.10
   7  -5  -3   55.42    6.36
   3  -7  -5   41.04    4.75
   5  -3  -7   42.38    4.68
  -7   5  -3   42.74    5.19
  -3   7  -5   43.26    4.16
  -5   3  -7   41.32    5.82
  -5   3  -7   50.99    4.92
  -7  -5   3   51.04    6.23
  -3  -7   5   45.41    4.34
  -3  -7   5   38.62    5.42
  -5  -3   7   41.13    4.00
  -5  -3   7   44.01    5.68
  -7  -3  -5   49.97    5.85
  -7  -3  -5   41.95    6.71
  -5  -7  -3   50.05    7.82
  -5  -7  -3   44.09    5.08
  -3  -5  -7   45.21    4.83
  -3  -5  -7   52.31    7.91
  -7   3   5   43.61    5.10
  -5   7   3   53.59    5.40
  -3   5   7   45.83    4.96
   7  -3   5   34.32    4.42
   5  -7   3   46.42    5.09
   3  -5   7   50.65    4.76
   7   3  -5   31.90    7.25
   7   3  -5   50.14    5.29
   5   7  -3   53.82    5.45
   5   7  -3   29.08    6.72
   3   5  -7   55.08    5.32
   7   5   5    1.02    4.20
   7   5   5   21.39    6.52
   5   7   5   12.99    8.25
   5   7   5    4.73    3.58
   5   5   7   15.57    6.33
   7  -5  -5    8.90    4.06
   5  -7  -5   12.85    3.44
   5  -5  -7    5.50    2.94
  -7   5  -5   14.26    3.62
  -5   7  -5    3.43    2.81
  -5   5  -7   10.97    2.93
  -7  -5   5    2.04    4.00
  -7  -5   5   12.17    3.65
  -5  -7   5    3.87    2.86
  -5  -5   7   11.23    2.56
  -5  -5   7    7.28    3.25
  -7  -5  -5    1.89    4.28
  -5  -7  -5    4.15    3.48
  -5  -7  -5   22.93    7.10
  -5  -5  -7   13.76    3.57
  -5  -5  -7   17.46    7.14
  -7   5   5   10.49    3.37
  -5   7   5    6.94    3.44
  -5   5   7    6.21    3.00
   7  -5   5    8.20    3.24
   5  -7   5    3.00    3.02
   5  -5   7    8.83    2.76
   7   5  -5   16.05    4.91
   7   5  -5   -1.72    5.06
   5   7  -5   16.45    4.96
   5   7  -5    5.44    3.19
   7   7   1  188.53   15.47
   7   1   7  152.67   13.52
  -7  -7   1  186.10   15.26
  -7  -1  -7  161.45   13.74
  -7  -7  -1  180.60   14.82
   7  -1   7  144.63   12.98
   7   7  -1  155.21   13.08
   7   7   3  137.33   14.22
   3   7   7  150.45   16.59
   3   7   7  106.96    9.40
   7   3   7  123.47   11.73
   7   3   7  105.18    9.80
   7  -7  -3  119.13   10.37
   3  -7  -7  103.80    9.05
   7  -3  -7  115.11    9.84
  -7   7  -3  130.77   11.18
  -3   7  -7  124.21   10.06
  -7   3  -7  103.34   10.74
  -7   3  -7  126.22   10.69
  -7  -7   3  137.01   12.75
  -7  -7   3  106.54    9.42
  -3  -7   7  120.72    9.68
  -3  -7   7  113.52    9.69
  -7  -3   7  116.06    9.68
  -7  -3   7  104.53   10.52
  -7  -3  -7  130.98   12.46
  -7  -3  -7  126.64   11.09
  -7  -7  -3  110.35    9.88
  -7  -7  -3  133.20   12.60
  -3  -7  -7  107.70    9.38
  -3  -7  -7  152.67   15.23
  -7   3   7  116.59   10.00
  -7   7   3  121.77   10.42
  -3   7   7  117.86   10.03
   7  -3   7  132.25   11.14
   7  -7   3  134.68   11.32
   3  -7   7  119.45    9.70
   7   3  -7  123.47   10.24
   7   7  -3  117.33   10.44
   7   7  -3  124.95   11.86
   3   7  -7  109.61    9.05
   3   7  -7  114.79   10.56
   7   7   5 1711.82  130.03
   7   7   5 2063.07  157.75
   5   7   7 1713.93  130.24
   7   5   7 1880.04  143.89
   7   5   7 1650.45  125.48
   7  -7  -5 1665.27  126.43
   5  -7  -7 1638.82  124.42
   7  -5  -7 1738.27  131.93
  -7   7  -5 1784.82  135.32
  -5   7  -7 1729.80  131.19
  -7   5  -7 1864.17  141.35
  -7  -7   5 1981.60  150.76
  -7  -7   5 1747.79  132.67
  -5  -7   7 1770.01  134.15
  -5  -7   7 2030.27  154.15
  -7  -5   7 1789.05  135.63
  -7  -5   7 1689.60  128.23
  -7  -5  -7 1695.95  128.97
  -7  -5  -7 2005.94  152.77
  -7  -7  -5 1791.17  136.06
  -7  -7  -5 1989.01  151.82
  -5  -7  -7 1698.06  128.97
  -5  -7  -7 1950.92  149.18
  -7   5   7 1745.67  132.46
  -7   7   5 1725.57  130.98
  -5   7   7 1750.96  132.88
   7  -5   7 1792.22  135.95
   7  -7   5 1778.47  134.89
   5  -7   7 1798.57  136.27
   7   5  -7 1608.13  122.20
   7   5  -7 1693.83  128.76
   7   7  -5 1535.13  116.59
   7   7  -5 2081.05  158.06
   5   7  -7 1805.98  137.11
   5   7  -7 1666.32  126.43
   7   7   7 3506.16  266.93
   7   7   7 3165.49  239.95
   7  -7  -7 3187.70  241.43
  -7   7  -7 3519.91  266.40
  -7  -7   7 3050.17  230.85
  -7  -7   7 3362.27  254.66
  -7  -7  -7 3118.93  236.35
  -7  -7  -7 3550.59  269.79
  -7   7   7 3152.79  238.68
   7  -7   7 3149.62  238.47
   7   7  -7 3161.25  239.42
   7   7  -7 3457.49  261.96
  -8   0   0 6973.17  527.09
  -8   0   0 5591.44  423.19
   0  -8   0 6347.90  479.69
   8   0   0 7184.76  543.06
   0   8   0 5997.71  453.35
   0   0  -8 6626.15  500.53
   0   8   2  229.26   18.07
   2   0   8  181.76   14.24
   0  -8  -2  222.60   17.59
   0   8  -2  201.23   15.83
  -2   0  -8  182.82   14.30
   0  -8   2  227.68   17.75
  -2  -8   0  203.34   16.11
   0  -2  -8  230.96   17.92
   0   2   8  182.71   14.31
   0  -2   8  201.12   15.39
   2   8   0  204.08   16.22
   8   2   2  351.25   27.81
   8   2   2  457.37   35.86
   2   8   2  363.95   28.22
   2   2   8  382.46   29.39
   8  -2  -2  437.58   33.86
   2  -8  -2  396.96   30.65
   2  -2  -8  376.11   28.83
  -8   2  -2  414.84   32.15
  -2   8  -2  384.68   29.62
  -2   2  -8  367.86   28.10
  -8  -2   2  410.07   31.75
  -8  -2   2  345.96   27.52
  -2  -2   8  405.31   30.77
  -8  -2  -2  462.55   36.03
  -8  -2  -2  360.67   28.57
  -2  -8  -2  373.68   28.95
  -2  -2  -8  367.65   28.24
  -8   2   2  376.96   29.26
  -2   8   2  391.77   30.27
  -2   2   8  392.83   30.11
   8  -2   2  410.92   31.95
   2  -8   2  364.79   28.09
   8   2  -2  411.77   32.01
   2   8  -2  374.10   28.83
   2   2  -8  455.14   34.54
   8   4   0 1179.65   90.28
   0   8   4 1030.37   82.85
   4   0   8 1319.31  100.37
   8  -4   0 1330.94  101.19
   0  -8  -4 1055.02   83.62
  -8   4   0 1343.64  102.08
  -4   0  -8 1082.32   82.52
  -8  -4   0 1150.03   87.92
  -4   0   8 1247.36   94.46
  -8   0  -4 1283.33   97.67
  -4  -8   0 1095.01   84.37
   0  -4  -8 1089.72   84.69
  -8   0   4 1307.67   99.40
   0   4   8 1130.98   89.16
   8   0   4 1260.06   96.02
   0  -4   8 1172.25   88.84
   8   0  -4 1212.45   92.20
   4   8   0 1073.85   83.17
  -2  -4   8  924.47   69.95
  -2  -4   8 1053.12   79.67
  -4  -8   2 1072.80   81.53
  -8  -2   4  816.76   62.41
  -8  -2   4 1002.12   76.77
  -4   8  -2  949.86   72.26
  -8   2  -4  831.68   63.65
   2  -4  -8  958.32   72.84
   4  -8  -2  882.15   67.19
   8  -2  -4  830.41   63.42
   2   4   8 1077.03   81.86
   4   8   2 1011.43   77.02
   8   2   4 1090.78   83.39
   4   2  -8  938.64   71.18
   2   8  -4 1027.72   78.02
   8   4  -2 1064.33   81.43
   8   4  -2  872.31   66.98
   4  -2   8 1017.04   77.38
   4  -2   8  857.71   65.45
   2  -8   4  888.92   67.52
   8  -4   2  853.48   65.18
  -4   2   8  886.59   67.35
  -2   8   4  997.47   75.96
  -8   4   2  851.78   65.01
  -2  -8  -4 1042.64   79.42
  -8  -4  -2  901.40   69.35
   8   4   2  847.34   65.44
   8   4   2 1031.53   78.76
   2   8   4 1041.80   79.34
   8  -4  -2  897.17   68.47
   2  -8  -4  960.65   73.19
   4  -2  -8  871.99   66.25
  -8   4  -2  854.00   65.21
  -2   8  -4  926.58   70.38
  -8  -4   2 1045.50   79.77
  -2  -8   4  955.78   72.60
  -8  -2  -4  850.30   65.28
  -8  -2  -4 1059.04   80.84
  -4  -8  -2 1085.49   82.63
  -2  -4  -8  995.56   75.71
  -2  -4  -8  821.21   63.87
  -8   2   4  897.17   68.38
  -4   8   2  946.90   72.11
  -2   4   8  937.06   71.26
   8  -2   4  825.02   63.05
   4  -8   2  932.82   70.97
   4   8  -2 1065.39   80.98
   8   4   4 2070.47  157.75
   8   4   4 2400.56  182.08
   4   8   4 2291.59  173.62
   4   8   4 2251.39  172.56
   4   4   8 2465.10  186.73
   4   4   8 1986.89  151.82
   8  -4  -4 2114.91  160.28
   4  -8  -4 2113.85  160.18
   4  -4  -8 2021.81  153.09
  -8   4  -4 2148.76  162.93
  -4   8  -4 2314.87  175.31
  -4   4  -8 2440.77  184.94
  -4   4  -8 2123.37  160.71
  -8  -4   4 2107.50  159.86
  -8  -4   4 2419.61  183.56
  -4  -8   4 2051.43  156.05
  -4  -8   4 2303.23  174.36
  -4  -4   8 2438.65  184.51
  -8  -4  -4 2493.67  188.96
  -8  -4  -4 2042.97  155.63
  -4  -8  -4 2344.49  177.64
  -4  -8  -4 1968.91  150.76
  -4  -4  -8 2413.26  182.71
  -4  -4  -8 2097.98  159.86
  -8   4   4 2135.01  161.87
  -4   8   4 2047.20  155.21
  -4   4   8 2260.91  171.18
   8  -4   4 2063.07  156.48
   4  -8   4 1960.44  148.44
   4  -4   8 2052.49  155.42
   8   4  -4 2413.26  183.14
   8   4  -4 2241.87  170.12
   4   8  -4 2372.00  180.49
   4   8  -4 2340.26  177.11
   4   4  -8 2051.43  155.21
   6   0   8  132.14   11.88
   8  -6   0  121.14   10.46
   6   0  -8  131.30   10.71
  -8   6   0  112.25    9.89
  -6   0  -8  123.15   11.17
  -8  -6   0  109.08   11.11
   0  -8   6  105.36    8.60
  -6   0   8  110.98    9.21
  -8   0  -6  115.43   10.26
   0  -6  -8   97.19    8.42
  -8   0   6  129.39   10.88
  -6   8   0  110.98    9.61
   8   0   6  131.72   11.94
   6  -8   0  126.32   10.73
   0  -6   8  110.67    8.63
   8   0  -6  118.49   10.07
  -2  -6   8  263.86   20.15
  -6  -8   2  278.36   22.77
  -6  -8   2  264.60   20.91
  -8  -2   6  276.77   23.42
  -8  -2   6  251.91   19.86
  -6   8  -2  262.80   20.67
  -8   2  -6  286.18   23.44
  -8   2  -6  258.04   20.47
   2  -6  -8  203.66   23.28
   2  -6  -8  260.79   20.48
   6  -8  -2  232.12   18.47
   8  -2  -6  280.05   22.03
   2   6   8  253.70   23.84
   2   6   8  250.21   19.82
   6   8   2  268.30   23.16
   6   8   2  254.87   20.30
   8   2   6  273.17   22.41
   8   2   6  270.31   22.38
   6   2  -8  250.74   19.52
   2   8  -6  201.86   18.43
   2   8  -6  243.34   18.89
   8   6  -2  242.17   19.67
   8   6  -2  285.02   23.47
   6  -2   8  255.19   20.35
   6  -2   8  284.91   23.03
   2  -8   6  253.49   19.62
   8  -6   2  254.02   20.18
  -6   2   8  257.62   20.14
  -2   8   6  251.06   19.94
  -8   6   2  252.22   20.09
  -6  -2  -8  290.73   22.92
  -6  -2  -8  260.48   21.41
  -2  -8  -6  263.01   20.91
  -2  -8  -6  237.52   22.81
  -8  -6  -2  270.53   22.57
  -8  -6  -2  289.46   23.07
   8   6   2  262.70   21.16
   8   6   2  239.95   20.24
   2   8   6  257.41   20.43
   2   8   6  252.86   25.24
   6   2   8  297.72   23.62
   6   2   8  274.34   22.32
   8  -6  -2  245.45   19.59
   2  -8  -6  299.20   29.66
   2  -8  -6  263.44   20.82
   6  -2  -8  206.20   16.42
  -8   6  -2  241.22   19.28
  -2   8  -6  290.52   22.42
  -6   2  -8  254.97   20.61
  -6   2  -8  256.56   20.19
  -8  -6   2  277.40   22.04
  -8  -6   2  244.71   20.32
  -2  -8   6  257.94   19.94
  -2  -8   6  223.02   18.51
  -6  -2   8  239.95   18.69
  -8  -2  -6  294.33   23.54
  -8  -2  -6  235.82   19.56
  -6  -8  -2  240.06   20.95
  -6  -8  -2  262.27   20.91
  -2  -6  -8  267.56   21.06
  -2  -6  -8  276.35   24.62
  -8   2   6  206.84   16.54
  -6   8   2  252.22   19.96
  -2   6   8  233.81   18.51
   8  -2   6  253.60   20.24
   8  -2   6  232.86   20.62
   6  -8   2  243.23   19.37
   2  -6   8  219.53   16.96
   6   8  -2  205.25   18.31
   6   8  -2  285.55   22.54
   2   6  -8  220.59   18.06
  -6  -8   4   52.58    6.91
  -4   6  -8   63.55    5.78
   4  -6  -8   61.72    6.15
   8  -4  -6   66.11    6.67
   4   6   8   64.54   10.25
   6   8   4   43.64   10.21
   8   4   6   54.75    7.86
   6   4  -8   70.31    6.40
   6  -4   8   69.25    6.49
   4  -8   6   67.35    6.46
  -6   4   8   75.40    7.06
  -4   8   6   77.12    7.38
  -8   6   4   75.48    7.43
  -4  -8  -6   57.10    9.80
   8   6   4   53.84    8.10
   4   8   6   59.12   11.35
   8  -6  -4   65.93    7.13
   6  -4  -8   80.83    7.62
  -8   6  -4   55.25    5.98
  -4   8  -6   73.34    6.52
  -6   4  -8   71.82    6.61
  -8  -6   4   53.11    7.19
  -4  -8   6   64.19    6.87
  -6  -4   8   72.37    6.43
  -8  -4  -6   55.95    8.09
  -4  -6  -8   60.97    8.96
  -8   4   6   55.50    6.01
  -6   8   4   79.02    7.51
  -4   6   8   77.56    7.23
   8  -4   6   57.47    6.04
   4  -6   8   63.43    5.89
   6   8  -4   62.35    8.05
   8   6   6    1.99    4.74
   8   6   6   10.66    7.46
   6   8   6    1.24    4.54
   6   8   6   18.81    9.40
   6   6   8    9.06    4.00
   6   6   8   17.12    8.61
   8  -6  -6    5.12    4.19
   6  -8  -6    0.97    3.61
   6  -6  -8    8.38    3.53
  -8   6  -6   10.04    3.71
  -6   8  -6    5.15    3.35
  -6   6  -8   10.93    3.13
  -8  -6   6    7.58    4.48
  -8  -6   6   10.53    4.19
  -6  -8   6   -0.36    3.20
  -6  -8   6    7.51    5.06
  -6  -6   8   14.24    3.33
  -6  -6   8    1.42    3.46
  -8  -6  -6    7.57    4.22
  -8  -6  -6    2.62    6.30
  -6  -8  -6    3.30    4.36
  -6  -8  -6   17.62    7.21
  -6  -6  -8    8.60    7.14
  -6  -6  -8    5.01    3.98
  -8   6   6    6.00    3.90
  -6   8   6   -2.72    3.91
  -6   6   8    8.82    3.56
   8  -6   6    6.38    3.51
   6  -8   6    6.38    3.32
   6  -6   8   10.29    3.26
   8   6  -6    6.40    5.84
   8   6  -6   19.22    5.64
   6   8  -6   11.17    5.49
   6   8  -6    1.01    3.42
   6   6  -8   -1.22    5.40
   6   6  -8    9.31    4.31
  -8   0  -8    6.02    4.35
  -8  -8   0   29.21    5.05
  -8  -8   0   15.66    6.40
   0  -8  -8   -2.96   11.26
   0  -8  -8   14.01    3.89
  -8   0   8    9.13    3.47
  -8   8   0   12.52    4.15
   0   8   8    2.33   16.38
   0   8   8   21.40    4.15
   8   0   8    7.74    5.82
   8  -8   0   12.71    4.31
   0  -8   8   21.10    8.99
   0  -8   8   13.92    2.39
   8   0  -8    5.98    3.56
   8   8   0   21.11    5.02
   8   8   0   19.97    6.73
   0   8  -8   13.43    2.56
   8   8   2    6.35    4.74
   8   8   2   19.67    7.52
   2   8   8    4.71    3.86
   8   2   8   11.87    6.71
   8  -8  -2    9.29    4.48
   2  -8  -8    6.71    3.60
   2  -8  -8   51.86   17.52
   8  -2  -8    7.17    3.34
  -8   8  -2   18.95    4.45
  -2   8  -8   13.55    2.60
  -8   2  -8    2.45    6.21
  -8   2  -8   13.32    3.89
  -8  -8   2    1.82    4.44
  -8  -8   2   11.46    6.21
  -2  -8   8   14.03    5.07
  -8  -2   8   11.24    3.41
  -8  -2  -8   14.18    6.44
  -8  -8  -2   17.23    6.53
  -8  -8  -2    5.78    4.72
  -2  -8  -8    4.61    3.74
  -8   2   8    8.71    3.86
  -8   8   2   11.67    3.96
  -2   8   8   19.09    3.95
   8  -2   8   22.03    4.65
   8  -2   8   -0.66    7.52
   8  -8   2   10.28    4.16
   2  -8   8   17.33    2.99
   8   2  -8   12.81    3.42
   8   8  -2   23.82    6.79
   8   8  -2    6.53    4.44
   8   8   4  370.51   29.32
   4   8   8  344.90   27.09
   8   4   8  393.68   30.99
   4  -8  -8  387.43   30.22
   8  -4  -8  409.86   31.97
  -8   8  -4  453.45   35.27
  -4   8  -8  378.44   29.11
  -8   4  -8  441.81   34.29
  -8   4  -8  391.67   31.58
  -8  -8   4  354.53   27.79
  -4  -8   8  396.74   30.46
  -8  -4   8  452.82   34.98
  -8  -4   8  331.25   26.48
  -8  -4  -8  361.72   28.55
  -8  -8  -4  382.36   30.08
  -4  -8  -8  370.51   29.09
  -8   4   8  404.47   31.42
  -8   8   4  425.73   33.09
  -4   8   8  391.03   30.51
   8  -8   4  400.24   31.17
   4  -8   8  349.66   27.00
   8   8  -4  358.44   28.36
   8   8   6   11.28    6.42
   8   8   6    1.28    4.74
   6   8   8    8.90    4.31
   8   6   8   10.26    7.44
   8   6   8    3.28    4.72
   8  -8  -6    9.29    4.59
   6  -8  -8    5.54    3.83
   8  -6  -8   10.63    4.44
  -8   8  -6   13.95    4.44
  -6   8  -8   12.36    3.63
  -8   6  -8    7.14    3.88
  -8  -8   6    1.00    4.07
  -8  -8   6   15.51    5.57
  -6  -8   8    3.79    3.46
  -6  -8   8    9.54    4.52
  -8  -6   8   10.46    3.61
  -8  -6   8   -2.33    4.12
  -8  -6  -8   15.16    6.11
  -8  -6  -8    0.76    4.75
  -8  -8  -6    0.52    5.02
  -8  -8  -6    4.51    5.97
  -6  -8  -8   25.46    8.31
  -6  -8  -8    1.57    4.34
  -8   6   8    6.44    3.99
  -8   8   6    3.71    4.06
  -6   8   8    5.51    3.95
   8  -6   8    9.91    3.82
   8  -8   6    7.67    3.73
   6  -8   8    5.81    3.32
   8   6  -8    9.06    6.67
   8   6  -8   10.18    5.29
   8   8  -6   -3.22    5.04
   8   8  -6   17.13    5.81
   6   8  -8   21.03    5.12
   6   8  -8    4.88    3.65
   8   8   8 1617.66  124.74
   8  -8  -8 1306.61   99.58
  -8   8  -8 1316.13  100.17
  -8  -8   8 1545.71  117.75
  -8  -8  -8 1628.24  124.95
  -8   8   8 1326.71  101.05
   8   8  -8 1502.34  114.47
   9   1   1  111.41   10.05
   9   1   1  153.83   14.25
   1   9   1  139.76   11.60
   1   1   9  140.18   11.15
   9  -1  -1  115.85   10.14
   1  -9  -1  130.98   10.85
   1  -1  -9  125.90   10.04
  -1   9  -1  119.34    9.94
  -1   1  -9  147.38   11.52
  -1  -9   1  141.24   11.56
  -1  -9  -1  118.71    9.93
  -1  -1  -9  140.18   11.12
  -9   1   1  106.75    9.46
  -1   9   1  135.10   11.15
  -1   1   9  140.50   11.09
   9  -1   1  111.19    9.71
   1  -9   1  119.34   10.01
   9   1  -1  109.92    9.80
   9   1  -1  125.37   13.32
   1   9  -1  131.40   10.89
   1   1  -9  117.54    9.20
  -1  -3   9   51.40    4.07
  -3  -9   1   71.00    9.70
  -3  -9   1   54.44    5.56
  -9  -1   3   39.27    9.22
  -9  -1   3   51.85    5.75
  -1   3  -9   46.42    4.01
  -3   9  -1   51.10    5.28
  -9   1  -3   45.33    7.86
   1  -3  -9   62.10   10.92
   1  -3  -9   46.51    4.70
   3  -9  -1   54.14    5.60
   9  -1  -3   46.32    5.57
   1   3   9   47.05    4.81
   3   9   1   76.41   11.03
   9   1   3   43.54    7.43
   3   1  -9   47.58    4.33
   1   9  -3   46.34    4.87
   9   3  -1   53.33    7.80
   9   3  -1   60.76    6.94
   1  -9   3   81.79   14.28
   1  -9   3   52.49    5.18
   9  -3   1   50.05    5.64
  -3   1   9   44.73    4.24
  -1   9   3   44.21    5.11
  -9   3   1   44.31    5.15
  -3  -1  -9   50.59    4.97
  -1  -9  -3   57.90    5.88
  -9  -3  -1   53.29    7.18
   9   3   1   57.61    7.29
   9   3   1   43.00    7.07
   1   9   3   40.00    4.81
   9  -3  -1   55.86    6.22
   1  -9  -3   43.22    5.07
   1  -9  -3   75.85   18.11
   3  -1  -9   50.83    4.60
  -9   3  -1   62.42    6.39
  -1   9  -3   53.26    5.15
  -3   1  -9   44.23    4.41
  -9  -3   1   59.64    6.58
  -9  -3   1   55.62    7.35
  -9  -1  -3   48.57    7.60
  -3  -9  -1   41.96    4.88
  -1  -3  -9   68.45    9.14
  -9   1   3   58.14    6.09
  -3   9   1   49.77    5.39
   9  -1   3   58.28    6.47
   3  -9   1   55.41    5.67
   9   1  -3   55.88    5.96
   3   9  -1   45.58    5.03
   9   3   3   96.93   10.39
   9   3   3   95.90    9.99
   3   9   3  123.36   14.64
   3   9   3   79.17    7.35
   3   3   9   83.64   10.22
   3   3   9   71.52    6.67
   9  -3  -3   91.40    8.51
   3  -9  -3   83.86    7.55
   3  -3  -9   79.75    6.98
  -9   3  -3   78.50    7.64
  -3   9  -3   75.76    6.85
  -9  -3   3   84.11    7.88
  -9  -3   3   79.53    8.88
  -3  -9   3   74.73    6.79
  -9  -3  -3   98.02   10.03
  -9  -3  -3   69.65    8.05
  -3  -9  -3  111.30   12.72
  -3  -9  -3   86.28    7.87
  -3  -3  -9  103.08   10.41
  -9   3   3   80.43    7.71
  -3   9   3   90.13    8.23
  -3   3   9   78.88    6.94
   9  -3   3   80.83    7.74
   3  -9   3   91.19    7.91
   3  -3   9   96.21    8.34
   9   3  -3   90.74    8.68
   9   3  -3   90.62   10.45
   3   9  -3  105.49   12.29
   3   9  -3   80.97    7.24
   3   3  -9   87.47    7.01
  -5  -9   1  329.14   27.22
  -5  -9   1  258.47   20.37
  -9  -1   5  277.61   21.95
  -5   9  -1  296.24   23.23
  -9   1  -5  298.67   23.60
   1  -5  -9  279.62   21.86
   5  -9  -1  277.72   21.87
   9  -1  -5  294.23   23.18
   1   5   9  280.68   22.01
   9   1   5  285.87   23.37
   9   1   5  260.69   21.61
   5   1  -9  280.58   21.68
   1   9  -5  342.89   30.47
   1   9  -5  254.97   19.87
   9   5  -1  307.56   25.19
   9   5  -1  276.35   22.71
   5  -1   9  245.98   19.73
   5  -1   9  311.58   24.86
   1  -9   5  328.72   25.38
   9  -5   1  288.62   22.95
  -5   1   9  265.66   20.61
  -1   9   5  262.38   20.79
  -9   5   1  279.94   22.16
  -5  -1  -9  276.13   21.72
  -5  -1  -9  307.66   24.64
  -1  -9  -5  327.45   29.36
  -1  -9  -5  250.21   19.94
  -9  -5  -1  336.54   27.41
  -9  -5  -1  290.84   23.34
   9   5   1  246.93   20.22
   9   5   1  314.22   26.13
   1   9   5  284.07   22.45
   5   1   9  285.02   22.58
   5   1   9  278.36   22.54
   9  -5  -1  278.36   22.08
   1  -9  -5  315.49   31.34
   1  -9  -5  308.40   24.26
   5  -1  -9  285.76   22.21
  -9   5  -1  282.27   22.36
  -1   9  -5  278.14   21.61
  -5   1  -9  323.74   25.42
  -5   1  -9  273.07   21.52
  -9  -5   1  264.81   21.36
  -9  -5   1  307.98   24.90
  -1  -9   5  368.50   30.73
  -1  -9   5  310.62   23.98
  -5  -1   9  262.91   20.32
  -9  -1  -5  297.82   23.79
  -9  -1  -5  274.65   22.67
  -5  -9  -1  321.20   26.78
  -5  -9  -1  267.35   21.16
  -1  -5  -9  263.86   20.73
  -9   1   5  274.23   21.67
  -5   9   1  294.86   23.13
  -1   5   9  287.45   22.46
   9  -1   5  284.60   24.33
   9  -1   5  318.35   25.19
   5  -9   1  284.91   22.32
   1  -5   9  288.41   22.01
   9   1  -5  290.52   23.01
   5   9  -1  298.56   23.49
   5   9  -1  342.26   28.62
  -3  -5   9    4.46    1.59
  -5  -9   3    8.55    6.30
  -5  -9   3   15.49    3.56
  -9  -3   5    1.08    3.56
  -9  -3   5   10.49    6.55
  -5   9  -3    8.27    3.42
  -9   3  -5    3.60    3.53
  -9   3  -5   29.56    9.35
   3  -5  -9    3.79    2.94
   5  -9  -3    8.32    3.39
   9  -3  -5   10.14    3.83
   3   5   9    2.86    8.74
   5   9   3    6.95    7.00
   5   9   3   17.66    4.03
   9   3   5   21.08    6.60
   9   3   5    2.71    5.93
   5   3  -9    2.22    2.35
   3   9  -5   12.96    3.06
   3   9  -5    7.08    8.01
   9   5  -3    5.34    5.61
   9   5  -3    6.15    6.12
   5  -3   9    5.34    3.21
   5  -3   9   15.16    6.79
   3  -9   5    8.80    3.07
  -5   3   9    7.86    3.09
  -3   9   5    4.30    3.33
  -9   5   3    6.03    4.12
  -5  -3  -9   15.26    3.89
  -5  -3  -9    3.06    5.28
  -3  -9  -5   -2.29    8.32
  -3  -9  -5   10.28    4.17
  -9  -5  -3   11.31    4.70
  -9  -5  -3    9.18    5.67
   9   5   3   17.80    6.30
   9   5   3   17.10    5.32
   3   9   5   14.43    3.88
   3   9   5   -6.46    8.16
   5   3   9    8.86    5.51
   9  -5  -3    9.65    3.93
   3  -9  -5    8.67    3.85
   5  -3  -9    7.44    3.14
  -9   5  -3   11.80    4.02
  -3   9  -5    5.60    2.74
  -5   3  -9    4.73    2.64
  -5   3  -9   11.17    4.66
  -9  -5   3    4.70    4.74
  -9  -5   3    3.24    4.49
  -3  -9   5   10.04    2.96
  -3  -9   5    7.41    5.48
  -5  -3   9    3.82    2.22
  -9  -3  -5   -0.90    5.88
  -9  -3  -5   18.67    5.49
  -5  -9  -3    2.81    6.89
  -3  -5  -9    3.12    7.56
  -3  -5  -9    5.96    3.55
  -9   3   5    1.72    3.61
  -5   9   3    5.69    3.71
  -3   5   9    0.59    3.13
   9  -3   5    0.31    3.36
   5  -9   3    9.19    3.47
   3  -5   9    5.09    2.16
   9   3  -5    7.38    9.14
   9   3  -5    0.52    3.61
   5   9  -3    3.14    5.94
   5   9  -3   14.66    3.79
   3   5  -9    6.03    2.43
   9   5   5 2634.38  199.96
   5   9   5 2553.97  193.61
   5   5   9 2607.93  197.63
   9  -5  -5 2973.99  225.24
   5  -9  -5 2939.08  222.60
   5  -5  -9 2960.24  224.08
  -9   5  -5 3317.84  251.17
  -5   9  -5 2889.35  218.58
  -5   5  -9 2821.64  213.50
  -9  -5   5 2648.13  200.81
  -5  -9   5 2592.06  196.15
  -5  -5   9 2848.09  215.30
  -5  -5   9 2449.23  185.36
  -9  -5  -5 3204.63  243.44
  -9  -5  -5 2703.15  205.04
  -5  -9  -5 2707.38  205.14
  -5  -5  -9 2691.51  203.98
  -9   5   5 2843.86  215.51
  -5   9   5 2978.22  225.56
  -5   5   9 2790.96  211.39
   9  -5   5 2996.21  227.15
   5  -9   5 2939.08  222.49
   9   5  -5 2588.89  196.47
   9   5  -5 3024.77  229.37
   5   9  -5 2635.44  199.54
   5   9  -5 3346.40  254.13
  -1  -7   9  166.95   12.89
  -9  -1   7  155.42   12.92
  -7   9  -1  151.19   12.61
  -9   1  -7  156.90   13.35
   1  -7  -9  175.41   14.29
   1  -7  -9  154.99   19.78
   7  -9  -1  164.62   13.76
   9  -1  -7  150.76   12.59
   1   7   9  177.85   14.58
   7   9   1  133.41   13.98
   9   1   7  181.76   16.17
   9   1   7  138.49   13.32
   7   1  -9  139.65   11.53
   1   9  -7  133.41   15.92
   9   7  -1  176.47   15.68
   9   7  -1  192.55   16.32
   7  -1   9  153.20   13.69
   1  -9   7  178.06   14.07
   9  -7   1  163.78   13.74
  -7   1   9  156.37   12.85
  -1   9   7  168.64   21.73
  -1   9   7  186.21   15.28
  -9   7   1  183.98   15.39
  -7  -1  -9  157.22   14.02
  -1  -9  -7  173.83   14.37
  -9  -7  -1  156.16   14.97
   9   7   1  198.58   16.71
   9   7   1  138.17   13.37
   1   9   7  136.69   19.88
   1   9   7  192.98   15.83
   7   1   9  145.05   13.33
   7   1   9  177.21   14.99
   9  -7  -1  146.64   12.44
   1  -9  -7  152.24   12.82
   1  -9  -7  169.49   22.73
   7  -1  -9  151.93   12.46
  -9   7  -1  161.45   13.57
  -1   9  -7  167.27   13.24
  -7   1  -9  178.59   14.93
  -7   1  -9  149.07   12.66
  -9  -7   1  148.33   13.98
  -1  -9   7  179.54   14.11
  -7  -1   9  167.90   13.50
  -9  -1  -7  158.17   13.71
  -9  -1  -7  196.47   16.71
  -7  -9  -1  138.07   13.26
  -1  -7  -9  160.92   17.21
  -1  -7  -9  187.79   15.28
  -9   1   7  166.74   13.77
  -7   9   1  158.17   13.12
  -1   7   9  158.91   13.10
   9  -1   7  145.58   12.65
   7  -9   1  158.49   13.29
   1  -7   9  177.85   13.84
   9   1  -7  155.84   12.91
   7   9  -1  135.53   13.89
  -3  -7   9  163.67   12.77
  -7  -9   3  173.83   14.39
  -7  -9   3  166.63   14.76
  -9  -3   7  164.94   15.12
  -9  -3   7  137.75   11.61
  -3   7  -9  167.90   13.19
  -7   9  -3  161.66   13.37
  -9   3  -7  139.65   12.01
  -9   3  -7  157.43   14.93
   3  -7  -9  158.70   13.27
   7  -9  -3  149.39   12.60
   9  -3  -7  143.99   12.19
   3   7   9  145.26   12.23
   3   7   9  159.44   17.93
   7   9   3  181.02   15.25
   7   9   3  179.22   17.67
   9   3   7  166.84   14.75
   9   3   7  195.09   17.47
   7   3  -9  152.24   12.35
   3   9  -7  145.05   11.55
   3   9  -7  158.17   14.82
   9   7  -3  163.88   15.03
   9   7  -3  163.78   14.28
   7  -3   9  147.06   14.92
   7  -3   9  179.54   14.95
   3  -9   7  140.61   11.42
   9  -7   3  162.40   13.66
  -7   3   9  169.28   13.79
  -3   9   7  156.58   13.13
  -9   7   3  155.52   13.14
  -7  -3  -9  168.85   14.22
  -3  -9  -7  135.21   15.86
  -3  -9  -7  185.25   15.31
  -9  -7  -3  174.88   14.81
  -9  -7  -3  167.69   15.64
   9   7   3  159.44   13.73
   9   7   3  160.92   15.48
   3   9   7   97.13   15.88
   3   9   7  146.00   12.53
   7   3   9  177.74   16.00
   7   3   9  167.16   14.16
   9  -7  -3  135.10   11.80
   3  -9  -7  146.95   12.44
   7  -3  -9  181.44   14.85
  -9   7  -3  162.51   13.67
  -3   9  -7  141.98   11.51
  -7   3  -9  145.90   13.07
  -7   3  -9  140.29   11.68
  -9  -7   3  160.92   13.68
  -9  -7   3  175.41   15.68
  -3  -9   7  160.71   14.13
  -3  -9   7  168.75   13.39
  -7  -3   9  165.57   15.37
  -7  -3   9  167.80   13.51
  -9  -3  -7  159.97   14.00
  -9  -3  -7  153.62   14.12
  -7  -9  -3  175.73   16.54
  -7  -9  -3  162.08   13.75
  -3  -7  -9  160.60   13.47
  -3  -7  -9  152.98   16.36
  -9   3   7  162.19   13.61
  -7   9   3  146.95   12.39
  -3   7   9  149.60   12.54
   9  -3   7  151.08   12.84
   7  -9   3  161.13   13.49
   3  -7   9  172.87   13.67
   9   3  -7  155.95   12.99
   7   9  -3  165.15   15.41
   7   9  -3  147.59   12.64
   3   7  -9  155.52   13.19
  -5  -7   9  102.21    8.62
  -7  -9   5  100.14    8.98
  -9  -5   7   81.45    9.23
  -7   9  -5  106.75    9.59
  -9   5  -7  109.40   10.09
   5  -7  -9   97.59    8.81
   7  -9  -5   93.64    8.84
   9  -5  -7  111.72   10.13
   7   9   5  113.84   13.67
   7   9   5   82.51    8.67
   9   5   7   93.10    9.85
   5   9  -7   91.95    8.17
   9   7  -5   85.82    9.88
   9   7  -5  110.45   11.29
   7  -5   9  108.65    9.40
   5  -9   7  107.81    9.26
   9  -7   5  102.68    9.42
  -7   5   9   85.47    7.86
  -5   9   7   98.49    9.08
  -9   7   5  112.89   10.09
  -7  -5  -9   92.30    9.11
  -5  -9  -7   83.91    8.56
  -9  -7  -5   80.98    8.80
  -9  -7  -5   85.96   10.30
   9   7   5   82.09    8.59
   5   9   7   92.32    9.01
   7   5   9  103.15    9.81
   9  -7  -5   96.13    9.37
   5  -9  -7  103.44    9.47
   7  -5  -9   84.64    7.98
  -9   7  -5   93.96    8.88
  -5   9  -7  103.32    8.92
  -9  -7   5   81.98    8.32
  -5  -9   7   84.36    7.43
  -7  -5   9   80.24    8.39
  -7  -5   9  105.16    9.00
  -9  -5  -7   91.94    9.18
  -7  -9  -5  117.33   13.36
  -7  -9  -5   79.86    8.15
  -5  -7  -9   91.66    8.68
  -9   5   7  102.07    9.35
  -7   9   5  110.67    9.94
  -5   7   9   91.74    8.59
   9  -5   7  106.75    9.74
   7  -9   5   95.65    8.76
   7   9  -5   88.88    8.44
   5   7  -9   85.82    8.02
   9   7   7   22.20    5.50
   9   7   7   29.49    7.88
   7   9   7   40.09    6.19
   7   9   7   32.30    8.92
   7   7   9   51.83    9.84
   7   7   9   41.47    6.07
   9  -7  -7   36.08    6.17
   7  -9  -7   36.82    5.43
   7  -7  -9   27.62    4.90
  -9   7  -7   30.62    4.91
  -7   9  -7   33.37    5.00
  -7   7  -9   29.17    4.55
  -9  -7   7   35.69    5.70
  -9  -7   7   40.63    5.73
  -7  -9   7   31.41    4.55
  -7  -9   7   41.19    6.75
  -7  -7   9   37.49    4.95
  -7  -7   9   29.94    4.32
  -9  -7  -7   31.26    7.67
  -9  -7  -7   31.94    5.92
  -7  -9  -7   25.32    7.33
  -7  -9  -7   28.07    5.50
  -7  -7  -9   41.42    6.12
  -7  -7  -9   45.86    8.07
  -9   7   7   37.04    5.41
  -7   9   7   28.51    5.04
  -7   7   9   37.23    5.18
   9  -7   7   32.11    5.31
   7  -9   7   37.49    5.24
   7  -7   9   34.40    4.70
   9   7  -7   24.69    7.60
   9   7  -7   34.67    6.99
   7   9  -7   24.16    5.19
   7   9  -7   31.80    6.49
   7   7  -9   35.39    5.71
   7   7  -9   40.19    6.71
   9   9   1 1991.12  151.29
   1   9   9 2238.69  169.81
   9  -9  -1 2423.84  183.88
   1  -9  -9 2204.84  167.27
   9  -1  -9 2409.03  182.61
  -9   9  -1 2422.78  183.77
  -1   9  -9 2267.26  171.50
  -9   1  -9 2074.71  157.85
  -9  -9   1 2016.52  153.20
  -1  -9   9 2343.43  177.21
  -9  -1   9 2111.73  160.07
  -9  -1  -9 2030.27  154.25
  -9  -9  -1 2081.05  158.06
  -1  -9  -9 2111.73  160.28
  -9   9   1 2474.62  187.47
  -1   9   9 2210.13  167.69
   9  -1   9 2544.45  193.40
   9  -9   1 2413.26  183.14
   1  -9   9 2301.11  174.04
   9   1  -9 2409.03  182.61
   9   9  -1 1907.54  145.05
   1   9  -9 2196.37  166.21
   9   9   3   16.96    8.30
   3   9   9   17.11   10.80
   9   3   9   10.59    6.14
   9  -9  -3   37.03    5.95
   3  -9  -9   33.32   16.46
   9  -3  -9   33.25    4.94
  -9   3  -9   24.81    4.57
  -9  -9   3   26.84    7.10
  -9  -3   9   23.55    4.37
  -9  -3  -9   15.61    6.77
  -9  -9  -3   12.20    6.81
  -9   3   9   35.17    5.35
   9  -3   9   22.99    4.83
   9   3  -9   19.06    3.80
   9   9  -3   21.08    7.02
   3   9  -9    9.88    6.20
   9   9   5 2462.99  186.95
   9   9   5 2603.70  199.01
   5   9   9 2776.15  212.97
   5   9   9 2486.26  188.64
   9   5   9 2451.35  186.10
   9   5   9 2398.45  183.14
   9  -9  -5 2513.77  190.65
   5  -9  -9 2398.45  181.87
   9  -5  -9 2326.51  176.58
  -9   9  -5 2600.52  197.21
  -5   9  -9 2421.72  183.35
  -9   5  -9 2475.68  187.79
  -9   5  -9 2689.39  204.83
  -9  -9   5 2604.75  197.53
  -9  -9   5 2509.54  190.97
  -5  -9   9 2722.19  206.31
  -5  -9   9 2515.88  190.33
  -9  -5   9 2490.49  188.74
  -9  -5   9 2445.00  185.46
  -9  -5  -9 2659.77  202.50
  -9  -5  -9 2676.70  203.03
  -9  -9  -5 2578.31  195.73
  -9  -9  -5 2539.16  193.51
  -5  -9  -9 2527.52  191.81
  -5  -9  -9 2597.35  198.58
  -9   5   9 2533.87  192.02
  -9   9   5 2468.27  187.16
  -5   9   9 2515.88  190.75
   9  -5   9 2398.45  181.87
   9  -9   5 2300.06  174.57
   5  -9   9 2387.87  180.81
   9   5  -9 2652.36  201.02
   9   9  -5 2214.36  168.33
   9   9  -5 2500.01  189.80
   5   9  -9 2457.70  186.10
   5   9  -9 2906.28  220.59
   9   9   7 2250.33  172.66
   9   9   7 2278.90  173.09
   7   9   9 2520.12  193.19
   7   9   9 2327.56  176.79
   9   7   9 2233.40  169.70
   9   7   9 2193.20  168.01
   9  -9  -7 2164.63  164.41
   7  -9  -9 2142.42  162.61
   9  -7  -9 2199.55  166.95
  -9   9  -7 2187.91  166.00
  -7   9  -9 2273.61  172.35
  -9   7  -9 2156.17  163.67
  -9  -9   7 2355.07  178.59
  -9  -9   7 2276.78  173.19
  -7  -9   9 2436.54  184.51
  -7  -9   9 2305.35  175.10
  -9  -7   9 2659.77  201.65
  -9  -7   9 2186.85  165.89
  -9  -7  -9 2366.71  179.75
  -9  -7  -9 2156.17  164.52
  -9  -9  -7 2296.88  174.46
  -9  -9  -7 2414.32  184.30
  -7  -9  -9 2321.22  177.53
  -7  -9  -9 2369.88  179.96
  -9   7   9 2295.82  174.25
  -9   9   7 2216.47  168.22
  -7   9   9 2095.86  159.12
   9  -7   9 2222.82  168.75
   9  -9   7 2091.63  158.80
   7  -9   9 2155.11  163.46
   9   7  -9 2182.62  165.79
   9   7  -9 2360.36  179.43
   9   9  -7 2215.42  168.54
   9   9  -7 2268.32  172.24
   7   9  -9 2239.75  169.81
   7   9  -9 2414.32  183.56
   9   9   9 2778.26  210.86
  -9  -9   9 2927.44  221.75
  -9  -9  -9 2821.64  214.24
  -9   9   9 2359.30  179.12
   9   9  -9 2827.99  214.45
 -10   0   0 2456.64  186.84
 -10   0   0 1872.63  142.30
   0 -10   0 2131.84  161.45
   0   0  10 2236.58  169.17
  10   0   0 1891.67  143.78
   0  10   0 2219.65  168.22
   0   0 -10 2272.55  171.92
  10   2   0   25.59    7.44
  10   2   0    7.86    4.90
   0  10   2   24.66    4.01
   0  10   2    3.84   13.80
   2   0  10   16.41    5.32
   2   0  10   24.76    3.37
  10  -2   0   13.35    4.37
   0 -10  -2    1.48   12.91
   0 -10  -2   22.27    4.05
   2   0 -10    6.05    8.59
   2   0 -10   21.61    2.79
 -10   2   0   21.55    4.44
   0  10  -2   27.15    3.83
   0  10  -2   12.29   12.94
  -2   0 -10   27.31    3.27
 -10  -2   0   19.06    6.87
 -10  -2   0   13.44    4.30
   0 -10   2   -1.06   10.95
   0 -10   2   22.75    3.64
  -2   0  10   22.76    2.76
 -10   0  -2   21.76    7.31
  -2 -10   0    0.07    8.71
  -2 -10   0   26.17    3.96
   0  -2 -10    9.91    6.78
   0  -2 -10   26.72    3.49
 -10   0   2   33.50    9.37
 -10   0   2   21.31    4.27
  -2  10   0   22.46    3.97
   0   2  10   23.29    3.26
   0   2  10    3.91    9.88
  10   0   2   27.44    9.35
   2 -10   0   27.57    4.33
  10   0  -2   22.07    4.37
   2  10   0    9.64    9.70
   2  10   0   25.44    4.17
  10   2   2  637.01   49.41
  10   2   2  596.60   46.67
   2  10   2  569.51   43.78
   2  10   2  691.39   57.06
   2   2  10  600.83   45.92
   2   2  10  730.85   57.31
  10  -2  -2  616.06   47.50
   2 -10  -2  749.05   62.83
   2 -10  -2  587.39   45.12
   2  -2 -10  701.65   56.53
   2  -2 -10  576.81   43.99
 -10   2  -2  577.24   44.58
  -2  10  -2  612.89   46.96
  -2   2 -10  633.20   48.15
 -10  -2   2  577.02   45.23
 -10  -2   2  583.58   45.02
  -2 -10   2  708.53   56.36
  -2 -10   2  585.81   44.91
 -10  -2  -2  566.87   43.98
 -10  -2  -2  576.50   45.06
  -2 -10  -2  581.89   44.80
  -2 -10  -2  677.74   54.91
  -2  -2 -10  602.52   46.02
  -2  -2 -10  702.29   54.54
 -10   2   2  566.44   43.76
  -2  10   2  570.89   43.87
  -2   2  10  570.46   43.54
  10  -2   2  565.17   43.69
   2 -10   2  589.61   45.17
   2  -2  10  623.68   47.86
  10   2  -2  555.86   44.41
  10   2  -2  575.33   44.53
   2  10  -2  684.09   55.72
   2  10  -2  599.35   45.92
   2   2 -10  584.64   44.36
  10   4   0   45.19    7.80
   0  10   4   59.16    6.28
   4   0  10   61.16    6.24
  10  -4   0   71.28    7.31
   0 -10  -4   65.71    6.57
   4   0 -10   63.76    5.71
 -10   4   0   70.14    7.15
   0  10  -4   64.84    6.18
  -4   0 -10   66.10    6.22
  -4   0 -10   81.32    8.12
 -10  -4   0   84.67    8.76
   0 -10   4   66.94    6.30
  -4   0  10   62.38    5.48
  -4 -10   0   98.95   12.29
  -4 -10   0   59.24    6.36
   0  -4 -10   56.40    5.66
 -10   0   4   60.23    6.52
  -4  10   0   75.09    7.12
   0   4  10   68.59    6.53
  10   0   4   69.21    9.98
   4 -10   0   64.10    6.35
  10   0  -4   65.26    6.84
   4  10   0   59.80    6.28
  -2  -4  10  108.23    8.27
  -4 -10   2  125.27   10.66
  -4 -10   2   83.10   10.41
  -4  10  -2  108.87    9.39
   2  -4 -10  103.32    8.81
   4 -10  -2  105.40    9.37
   4  10   2  122.94   10.55
   4  10   2  105.13   14.30
  10   2   4  123.26   12.54
   4   2 -10  100.35    8.17
  10   4  -2   93.90    9.68
   2 -10   4  104.81    8.96
  10  -4   2  101.69    9.36
  -4   2  10  108.13    9.01
  -2  10   4  120.08   10.40
 -10   4   2  112.57   10.05
  -2 -10  -4   78.46   12.87
  -2 -10  -4  127.28   10.95
 -10  -4  -2  100.96   10.41
  10   4   2   88.58   10.27
   2  10   4  114.90   10.17
  10  -4  -2  110.56   10.08
   2 -10  -4   63.40   18.91
   2 -10  -4  101.69    9.18
   4  -2 -10   91.31    7.80
 -10   4  -2   99.99    9.29
  -2  10  -4   98.24    8.43
  -4   2 -10   96.82    8.39
 -10  -4   2  127.70   12.45
 -10  -2  -4   94.32    9.12
  -4 -10  -2  127.17   11.01
  -4 -10  -2   81.41   11.12
  -2  -4 -10   94.19   11.11
  -2  -4 -10  124.52   10.44
 -10   2   4  109.40    9.85
  -4  10   2  110.03    9.71
  -2   4  10  111.83    9.39
  10  -2   4   99.41    9.27
   4 -10   2  109.92    9.61
   2  -4  10  110.03    9.08
  10   2  -4  101.85    9.36
   4  10  -2   87.10   11.73
  10   4   4 1485.41  113.42
  10   4   4 1196.58   92.09
   4  10   4 1337.29  101.79
   4  10   4 1054.60   83.44
   4   4  10 1259.00   97.28
   4   4  10 1486.47  112.89
  10  -4  -4 1273.81   97.08
   4 -10  -4 1294.97   98.56
   4  -4 -10 1306.61   99.18
 -10   4  -4 1138.39   86.86
  -4  10  -4 1337.29  101.60
  -4   4 -10 1275.93   96.77
  -4   4 -10 1271.70   96.62
 -10  -4   4 1214.56   92.66
 -10  -4   4 1401.83  107.07
  -4 -10   4 1219.85   93.96
  -4 -10   4 1337.29  101.59
  -4  -4  10 1345.75  102.01
 -10  -4  -4 1509.74  115.21
 -10  -4  -4 1046.56   80.51
  -4 -10  -4 1381.73  107.07
  -4 -10  -4 1321.42  100.58
  -4  -4 -10 1206.10   92.82
  -4  -4 -10 1374.32  104.42
 -10   4   4 1289.68   98.20
  -4  10   4 1307.67   99.50
  -4   4  10 1228.32   93.35
  10  -4   4 1200.81   91.61
   4 -10   4 1358.45  103.16
   4  -4  10 1202.93   91.35
  10   4  -4 1422.99  108.87
  10   4  -4 1198.70   91.54
   4  10  -4 1288.62   97.87
   4  10  -4 1281.22   99.03
   4   4 -10 1375.38  104.15
  10   6   0  266.51   22.84
  10   6   0  307.34   24.90
   0  10   6  236.88   28.87
   0  10   6  292.43   23.18
   6   0  10  270.84   22.26
  10  -6   0  259.10   20.82
   0 -10  -6  274.86   21.87
   0 -10  -6  256.77   26.21
   6   0 -10  244.61   19.18
 -10   6   0  277.61   22.14
   0  10  -6  306.71   23.78
  -6   0 -10  279.62   22.76
 -10  -6   0  264.92   22.46
   0 -10   6  269.57   20.97
   0 -10   6  230.85   22.59
  -6   0  10  261.53   20.38
 -10   0  -6  245.35   19.86
  -6 -10   0  246.62   21.57
  -6 -10   0  315.81   24.92
   0  -6 -10  247.04   19.58
   0  -6 -10  221.22   22.12
 -10   0   6  266.93   21.24
  -6  10   0  246.09   19.63
   0   6  10  309.25   24.29
   0   6  10  242.28   26.29
  10   0   6  226.83   18.80
   6 -10   0  242.70   19.34
   0  -6  10  254.97   20.50
   0  -6  10  233.50   17.81
  10   0  -6  262.38   20.99
   6  10   0  297.82   25.98
 -10  -2   6  136.27   11.65
  -6  10  -2  109.61    9.59
 -10   2  -6  143.89   12.46
   6 -10  -2  117.86   10.37
  10  -2  -6  132.35   11.56
   6   2 -10  136.69   11.10
   2 -10   6  121.77   10.03
  10  -6   2  113.20   10.31
  -6   2  10  113.84    9.62
 -10   6   2  115.21   10.44
  10  -6  -2  124.42   11.17
   2 -10  -6  106.43    9.70
   6  -2 -10  115.53    9.83
 -10   6  -2  123.04   10.80
 -10  -6   2  142.93   13.34
  -6  -2  10  123.57   10.12
  -2  -6 -10   99.42    8.94
 -10   2   6  115.64   10.18
  -6  10   2  108.65    9.78
   6 -10   2  105.21    9.50
   2  -6  10  116.59    9.30
  10   2  -6  138.60   11.82
  -4  -6  10  392.72   29.99
  -6 -10   4  401.93   31.27
 -10  -4   6  458.11   36.56
  -4   6 -10  385.85   29.59
  -6  10  -4  443.08   34.30
 -10   4  -6  466.78   36.37
   4  -6 -10  402.99   31.27
   6 -10  -4  434.94   33.81
  10  -4  -6  468.47   36.43
   4   6  10  377.49   29.46
   6  10   4  383.41   30.14
  10   4   6  395.79   31.42
   6   4 -10  478.95   36.69
   4  10  -6  422.98   32.64
   4  10  -6  468.37   38.07
  10   6  -4  483.92   38.43
  10   6  -4  390.50   31.45
   6  -4  10  477.57   36.85
   4 -10   6  406.48   31.37
  10  -6   4  415.36   32.50
  -6   4  10  404.36   31.31
  -4  10   6  411.24   32.06
 -10   6   4  434.30   33.93
  -6  -4 -10  409.02   31.91
  -4 -10  -6  391.88   30.77
  -4 -10  -6  515.56   42.48
 -10  -6  -4  412.19   32.58
  10   6   4  388.91   30.95
   4  10   6  378.02   29.67
   6   4  10  439.38   34.27
  10  -6  -4  471.12   36.70
   4 -10  -6  434.09   33.79
   6  -4 -10  451.34   34.82
 -10   6  -4  459.80   35.72
  -4  10  -6  402.67   31.10
  -6   4 -10  441.18   34.05
  -6   4 -10  407.43   32.08
 -10  -6   4  467.73   36.71
 -10  -6   4  407.75   32.13
  -4 -10   6  388.17   30.00
  -6  -4  10  432.08   33.15
  -6  -4  10  368.18   28.91
 -10  -4  -6  398.86   31.55
  -6 -10  -4  395.47   31.04
  -4  -6 -10  418.01   32.56
 -10   4   6  475.35   36.96
  -6  10   4  440.54   34.27
  -4   6  10  432.40   33.51
  10  -4   6  469.11   36.51
   6 -10   4  452.92   35.10
   4  -6  10  432.40   33.20
  10   4  -6  453.35   37.23
  10   4  -6  507.20   39.42
   6  10  -4  436.52   33.95
  10   6   6   58.87    7.84
   6  10   6   74.42    7.98
   6  10   6  115.53   15.32
   6   6  10   71.45    7.40
 -10  -6   6   60.66    7.65
  -6 -10   6   70.19    6.85
  -6  -6  10   71.39    6.90
  -6 -10  -6   71.55    7.57
  -6  -6 -10   70.74    7.60
  10   6  -6   57.04    8.91
   6  10  -6   68.44    7.06
   6   6 -10   59.38    8.26
  10   8   0   99.00   11.08
   0  10   8   67.04    7.01
   0  10   8  134.36   22.02
   8   0  10   84.81   10.06
  10  -8   0   67.81    7.55
   0 -10  -8  116.91   18.73
   0 -10  -8   72.87    7.43
   8   0 -10   83.83    7.90
 -10   8   0   76.84    8.01
   0  10  -8   69.49    6.08
  -8   0 -10   76.45    8.20
 -10  -8   0   89.99   10.98
   0 -10   8   65.64    5.92
 -10   0  -8   76.50    8.09
  -8 -10   0   69.99    7.74
   0  -8 -10   66.62    6.96
 -10   0   8   71.55    7.33
  -8  10   0   84.77    8.22
   0   8  10   72.49    7.42
   0   8  10  111.19   19.78
  10   0   8   70.59   10.07
  10   0   8   74.74    9.08
   8 -10   0   83.21    8.36
   0  -8  10   83.40    6.82
  10   0  -8   75.43    7.69
   8  10   0   67.36    7.24
  -2  -8  10   17.19    2.31
  -8 -10   2   16.14    4.81
  -8 -10   2   17.77    6.50
 -10  -2   8   21.15    4.39
  -2   8 -10   14.78    2.73
  -8  10  -2   23.00    4.44
 -10   2  -8   26.57    7.81
 -10   2  -8   21.36    4.33
   2  -8 -10   14.89    4.42
   2  -8 -10   33.57   16.40
   8 -10  -2   20.30    4.90
  10  -2  -8   17.05    4.29
   2   8  10   21.45    4.41
   2   8  10   10.84   12.27
   8  10   2   35.38    8.19
   8  10   2   20.86    5.07
  10   2   8   16.50    7.04
  10   2   8   18.50    7.68
   8   2 -10   13.11    3.73
   2  10  -8   18.55    3.02
   2  10  -8   17.29   10.93
  10   8  -2   14.27    5.69
  10   8  -2   29.12    6.89
   8  -2  10   11.56    7.63
   8  -2  10   24.68    6.33
   2 -10   8    9.59    2.84
  10  -8   2   20.47    5.08
  -8   2  10   18.06    3.99
  -2  10   8   19.77    4.61
 -10   8   2   15.87    4.76
  -8  -2 -10   22.47    6.90
  -8  -2 -10   16.48    5.04
  -2 -10  -8   -0.93   11.83
  -2 -10  -8   14.88    4.27
 -10  -8  -2   16.84    5.56
 -10  -8  -2    9.45    7.66
  10   8   2   17.89    5.58
  10   8   2   22.02    7.43
   2  10   8    6.62    4.28
   2  10   8    9.70   16.09
   8   2  10   23.70    6.28
   8   2  10   25.12    6.02
  10  -8  -2    8.29    4.70
   2 -10  -8   13.31    4.31
   2 -10  -8   13.57   17.29
   8  -2 -10    9.45    3.91
 -10   8  -2   18.64    5.21
  -2  10  -8   17.19    3.10
  -8   2 -10   29.40    6.61
  -8   2 -10   15.03    4.37
 -10  -8   2   26.76    5.32
 -10  -8   2   30.91    7.29
  -2 -10   8   17.40    6.50
  -2 -10   8   14.76    3.11
  -8  -2  10   15.16    3.57
 -10  -2  -8    9.43    6.20
 -10  -2  -8   11.36    5.97
  -8 -10  -2   13.90    4.76
  -8 -10  -2   10.60    6.56
  -2  -8 -10   24.85    4.73
  -2  -8 -10   16.38    9.20
 -10   2   8   19.75    4.56
  -8  10   2   21.32    4.52
  -2   8  10   17.93    4.26
  10  -2   8   31.09   10.68
  10  -2   8   18.67    5.43
   8 -10   2   10.72    4.60
   2  -8  10   17.68    2.86
  10   2  -8   17.49    4.05
   8  10  -2   19.51    5.11
   8  10  -2   17.88    7.43
   2   8 -10   26.71    7.68
  -8 -10   4   93.96   10.02
  -4   8 -10  110.35    9.14
  -8  10  -4  112.15   10.09
 -10   4  -8  121.77   13.84
 -10   4  -8  104.14    9.66
   4  -8 -10  121.88   10.83
   8 -10  -4  111.09   10.19
  10  -4  -8  104.26    9.66
   4   8  10  125.05   11.15
   8  10   4  129.71   11.82
  10   4   8   93.61   10.92
   8   4 -10  100.34    8.82
  10   8  -4  130.13   12.37
  10   8  -4   91.31   10.39
   8  -4  10  109.82    9.85
   4 -10   8  105.28    9.27
  10  -8   4   92.23    8.96
  -8   4  10  124.10   10.71
 -10   8   4   91.82    8.92
  -4 -10  -8  128.76   11.44
  -4 -10  -8   92.28   12.60
 -10  -8  -4  133.31   12.19
   4  10   8   79.33   14.33
   8   4  10   86.64   11.32
  10  -8  -4  102.62    9.83
   4 -10  -8   93.47    8.77
   8  -4 -10  102.26    9.42
 -10   8  -4  104.21    9.86
  -4  10  -8  114.47    9.58
  -8   4 -10  102.46    9.29
 -10  -8   4  114.16   11.79
  -8  -4  10  112.78    9.65
  -4  -8 -10   97.52   12.52
 -10   4   8   99.75    9.27
  -8  10   4  105.63    9.78
  10  -4   8  100.35    9.53
   8 -10   4  111.83   10.13
   4  -8  10  117.01    9.75
  10   4  -8   96.58    8.96
  -6  -8  10   39.39    5.10
  -8 -10   6   42.88    7.36
  -8 -10   6   30.87    5.14
 -10  -6   8   42.37    5.37
  -6   8 -10   39.60    4.82
  -8  10  -6   32.24    5.14
 -10   6  -8   47.65    5.96
   6  -8 -10   40.09    5.52
   8 -10  -6   41.44    5.97
   6   8  10   31.28    5.22
   6   8  10   51.44   10.26
   8  10   6   31.07   10.62
   8  10   6   29.69    5.68
  10   6   8   57.52    9.09
   8   6 -10   37.46    5.84
   8   6 -10   28.76    8.39
   6  10  -8   52.07    7.94
  10   8  -6   30.59    7.03
  10   8  -6   57.82    8.52
   8  -6  10   45.58    5.39
   6 -10   8   42.14    5.23
  10  -8   6   45.45    6.30
  -8   6  10   42.54    5.48
  -6  10   8   33.09    5.37
 -10   8   6   38.57    5.82
  -8  -6 -10   57.29    8.74
  -8  -6 -10   28.91    5.74
  -6 -10  -8   59.28   10.01
 -10  -8  -6   41.62    8.24
  10   8   6   42.65    9.41
   6  10   8   50.52   10.40
   6  10   8   27.11    5.24
   8   6  10   52.22    9.90
   8   6  10   38.24    6.23
  10  -8  -6   38.18    6.27
   6 -10  -8   35.22    5.45
   8  -6 -10   37.92    5.52
 -10   8  -6   35.88    5.38
  -6  10  -8   38.80    4.91
  -8   6 -10   23.07    9.77
  -8   6 -10   39.16    5.19
 -10  -8   6   44.11    7.30
  -6 -10   8   31.22    5.51
  -8  -6  10   40.99    4.90
 -10  -6  -8   59.54    9.47
  -8 -10  -6   43.23    8.66
  -8 -10  -6   31.92    5.61
  -6  -8 -10   36.72    6.00
 -10   6   8   41.85    6.08
  -8  10   6   49.08    6.25
  -6   8  10   40.34    5.69
  10  -6   8   38.31    5.66
   8 -10   6   53.10    6.38
   6  -8  10   45.18    5.20
  10   6  -8   37.72    6.82
   8  10  -6   57.46    8.91
   6   8 -10   51.92    6.28
  10   8   8  186.10   16.06
  10   8   8  238.58   21.74
   8  10   8  171.82   14.83
   8  10   8  232.97   22.57
   8   8  10  236.04   22.15
  10  -8  -8  194.99   16.66
   8 -10  -8  198.48   16.55
   8  -8 -10  190.97   15.85
 -10   8  -8  212.44   17.44
  -8  10  -8  214.77   17.54
  -8   8 -10  192.24   15.76
 -10  -8   8  233.92   19.37
  -8 -10   8  238.47   19.97
  -8  -8  10  234.77   18.82
  -8  -8  10  187.58   15.38
  -8 -10  -8  208.00   17.42
  -8 -10  -8  244.08   22.07
  -8  -8 -10  201.23   16.89
  -8  -8 -10  242.60   21.35
 -10   8   8  202.07   16.90
  -8  10   8  213.61   17.60
  -8   8  10  181.44   15.30
  10  -8   8  205.46   17.00
   8 -10   8  216.89   17.70
   8  -8  10  216.15   17.54
  10   8  -8  177.32   15.94
  10   8  -8  246.09   21.09
   8   8 -10  185.15   16.08
   8   8 -10  208.42   17.50
 -10   0 -10 4788.43  362.68
 -10   0 -10 5553.35  420.34
 -10 -10   0 4792.66  362.78
 -10 -10   0 5735.33  434.62
   0 -10 -10 4649.84  351.99
 -10   0  10 5243.37  396.53
 -10  10   0 5153.44  389.97
   0  10  10 4905.87  371.35
  10   0  10 5739.56  434.73
  10 -10   0 5162.96  390.82
   0 -10  10 6427.25  487.10
   0 -10  10 5226.44  395.05
  10   0 -10 5311.08  401.93
  10  10   0 4911.16  371.78
  10  10   0 6263.26  475.03
   0  10 -10 4975.70  375.90
  10  10   2 2821.64  214.14
   2  10  10 2897.82  219.74
  10   2  10 2813.18  213.71
  10 -10  -2 3315.72  251.38
   2 -10 -10 3060.75  231.91
  10  -2 -10 3440.56  260.58
 -10  10  -2 3285.04  248.94
  -2  10 -10 3148.56  238.05
 -10   2 -10 2787.79  211.70
 -10   2 -10 3512.50  266.19
 -10 -10   2 2900.99  220.06
  -2 -10  10 3225.79  243.87
 -10  -2  10 3488.17  264.18
 -10  -2 -10 2853.38  216.57
 -10  -2 -10 3268.11  248.20
 -10 -10  -2 2868.19  217.63
  -2 -10 -10 3025.83  229.26
 -10   2  10 3395.07  257.20
 -10  10   2 3271.28  247.89
  -2  10  10 3155.96  239.21
  10  -2  10 2679.87  204.08
  10 -10   2 3103.06  235.30
   2 -10  10 3176.07  240.16
  10   2 -10 3157.02  239.10
  10  10  -2 3735.74  283.96
  10  10  -2 2631.20  199.75
   2  10 -10 2897.82  219.21
   4  10  10   14.58   11.99
  10   4  10   20.58    7.02
  10   4  10   34.43    6.72
  10 -10  -4   39.27    6.73
  10  -4 -10   39.52    5.85
 -10  10  -4   20.23    5.18
 -10   4 -10   31.46    5.36
 -10   4 -10   42.21    9.24
  -4 -10  10   25.97    5.01
 -10  -4  10   34.92    4.84
 -10  -4 -10   14.94    7.12
 -10 -10  -4   19.94    6.98
 -10   4  10   37.60    5.73
 -10  10   4   31.76    5.47
  10  -4  10   22.65    5.08
  10 -10   4   41.36    6.11
  10   4 -10   29.48    4.67
  10  10  -4   14.25    6.89
  10  10   6   10.44    5.11
   6  10  10   11.29    4.76
  10   6  10   16.87    5.76
  10 -10  -6   35.04    6.17
 -10   6 -10    0.42   10.04
 -10 -10   6   19.74    5.42
  -6 -10  10   17.71    3.73
 -10  -6  10   11.72    6.02
 -10 -10  -6   13.43    5.25
  -6 -10 -10   16.86    4.93
  -6  10  10   31.42    5.67
  10  10  -6   11.35    6.00
  10  10   8   25.59    5.76
  10   8  10   27.67    5.91
  10 -10  -8   47.89    6.62
   8 -10 -10   34.43    5.95
  10  -8 -10   30.63    6.05
 -10  10  -8   40.33    6.09
  -8  10 -10   33.25    5.24
 -10   8 -10   43.28    5.74
 -10 -10   8   50.98    7.86
 -10 -10   8   28.33    5.37
  -8 -10  10   36.08    5.21
  -8 -10  10   49.12    6.53
 -10  -8 -10   25.68    6.14
 -10 -10  -8   32.46    6.25
 -10 -10  -8   53.59    9.06
  -8 -10 -10   25.84    5.54
 -10   8  10   31.43    5.41
 -10  10   8   36.12    5.76
  -8  10  10   35.04    5.68
  10 -10   8   45.60    6.04
   8 -10  10   40.16    5.60
  10  10  -8   27.85    6.63
   8  10 -10   26.34    5.31
  10  10  10    1.71    5.17
  10 -10 -10    2.21    4.66
 -10  10 -10    4.24    4.47
 -10 -10  10    1.45    4.24
 -10 -10  10    3.13    4.61
 -10 -10 -10   10.96    7.29
 -10  10  10    2.16    4.47
  10 -10  10    4.53    4.29
  10  10 -10    9.10    6.72
  10  10 -10   10.95    5.11
  11   1   1  545.60   42.48
  11   1   1  630.35   50.15
   1  11   1  657.11   56.85
   1  11   1  533.75   41.19
   1   1  11  526.66   40.21
   1   1  11  556.92   44.44
  11  -1  -1  571.21   44.30
   1 -11  -1  569.94   49.93
   1 -11  -1  539.47   41.55
   1  -1 -11  543.91   43.66
   1  -1 -11  500.11   38.20
 -11   1  -1  597.97   48.19
 -11   1  -1  517.14   40.15
  -1  11  -1  580.83   44.66
  -1   1 -11  545.71   41.55
  -1   1 -11  539.99   41.73
 -11  -1   1  570.57   44.23
 -11  -1   1  581.15   45.91
  -1 -11   1  488.15   37.63
  -1 -11   1  511.22   42.75
 -11  -1  -1  503.39   39.10
 -11  -1  -1  561.89   44.23
  -1 -11  -1  549.30   42.31
  -1 -11  -1  542.00   45.50
  -1  -1 -11  585.59   45.75
  -1  -1 -11  575.65   43.95
 -11   1   1  513.76   39.90
  -1  11   1  491.75   37.98
  -1   1  11  567.93   43.33
  11  -1   1  524.12   40.66
   1 -11   1  402.14   37.64
   1 -11   1  470.06   36.24
   1  -1  11  518.62   40.66
  11   1  -1  545.28   42.38
   1  11  -1  502.86   38.81
   1  11  -1  485.93   43.13
   1   1 -11  527.19   40.10
  -1  -3  11   18.73    2.06
  -3 -11   1   17.30    3.92
  -3 -11   1   26.39    8.84
 -11  -1   3   19.94    4.31
 -11  -1   3   31.25    9.89
  -1   3 -11   20.66    2.46
  -3  11  -1    8.75    3.62
 -11   1  -3   20.63    4.92
 -11   1  -3   10.85    8.27
   1  -3 -11   21.32    3.52
   1  -3 -11   13.45   11.11
   3 -11  -1   19.48    4.10
  11  -1  -3   13.80    4.44
   1   3  11   22.26    3.69
   1   3  11    3.37    8.94
   3  11   1   14.27   11.45
   3  11   1   23.64    4.43
  11   1   3   11.78    8.81
  11   1   3   15.59    5.59
   3   1 -11   16.05    2.59
   1  11  -3   16.34    3.61
   1  11  -3   18.71   12.72
  11   3  -1   14.37    5.46
  11   3  -1   27.61    8.65
   3  -1  11   30.12    5.37
   3  -1  11   17.62    3.72
   1 -11   3   27.26   14.60
   1 -11   3   13.74    3.64
  11  -3   1    4.37    3.96
  -3   1  11   16.01    3.00
  -1  11   3   14.41    3.99
 -11   3   1   14.39    4.41
  -3  -1 -11   11.64    3.26
  -3  -1 -11   11.33    4.54
  -1 -11  -3   14.91    4.09
  -1 -11  -3   34.18   13.83
 -11  -3  -1    9.19    4.58
 -11  -3  -1   12.26    6.74
  11   3   1   10.13    7.46
  11   3   1   19.87    6.34
   1  11   3   20.54   17.08
   1  11   3   23.04    4.35
   3   1  11   21.90    6.01
   3   1  11   23.44    3.84
  11  -3  -1   10.22    4.30
   1 -11  -3   26.23   16.38
   1 -11  -3   15.26    4.18
   3  -1 -11   20.00    3.03
 -11   3  -1    9.79    4.51
  -1  11  -3   13.47    3.49
  -3   1 -11   10.83    3.93
  -3   1 -11   20.19    3.37
 -11  -3   1   12.54    7.22
 -11  -3   1   10.53    4.55
  -1 -11   3   16.82    3.45
  -1 -11   3   34.92   11.11
  -3  -1  11   11.93    2.36
 -11  -1  -3   30.07    8.08
 -11  -1  -3   19.26    4.43
  -3 -11  -1   33.01   11.71
  -3 -11  -1   17.09    4.35
  -1  -3 -11   30.86    7.52
  -1  -3 -11   15.29    3.53
 -11   1   3   10.84    3.97
  -3  11   1   16.08    3.83
  -1   3  11   15.22    3.36
  11  -1   3   11.55    4.17
   3 -11   1   12.02    3.58
   1  -3  11   15.08    3.79
  11   1  -3    6.98    4.20
   3  11  -1   15.53    9.88
   3  11  -1   11.38    3.85
  11   3   3  153.51   14.75
   3  11   3  140.61   12.00
  11  -3  -3  115.21   10.48
   3 -11  -3  119.76   10.45
   3  -3 -11  125.90   10.39
  -3  11  -3  124.95   10.70
  -3   3 -11  152.56   12.18
 -11  -3   3  140.08   13.73
 -11  -3  -3  153.20   14.07
  -3 -11  -3  132.78   11.63
  -3  -3 -11  151.82   12.46
 -11   3   3  120.19   10.79
  -3  11   3  133.09   11.49
  -3   3  11  145.16   11.84
   3  -3  11  151.50   12.67
   3  -3  11  109.40    9.64
  11   3  -3  152.77   15.86
   3   3 -11  123.36    9.73
  -5 -11   1  136.37   11.79
 -11  -1   5  140.50   12.07
  -5  11  -1  157.85   13.09
 -11   1  -5  163.14   13.76
   1  -5 -11  135.00   11.25
   1  -5 -11  185.25   21.54
   5 -11  -1  139.97   11.87
  11  -1  -5  138.60   12.06
   1   5  11  121.56   10.49
   5   1 -11  161.03   12.82
   1  11  -5  139.12   11.48
  11   5  -1  174.25   16.17
   1 -11   5  140.08   11.51
   1 -11   5  167.90   20.11
  11  -5   1  149.07   12.91
  -5   1  11  144.84   11.70
  -1  11   5  131.40   11.44
 -11   5   1  146.85   12.65
  -5  -1 -11  132.78   11.24
  -1 -11  -5  128.54   11.26
  -1 -11  -5  181.34   20.65
   1  11   5  126.96   11.14
   1  11   5  153.51   24.40
  11  -5  -1  135.10   12.00
   1 -11  -5  131.40   11.43
   5  -1 -11  157.75   12.82
 -11   5  -1  148.12   12.69
  -1  11  -5  133.94   11.02
  -5   1 -11  152.98   13.32
 -11  -5   1  150.97   13.67
  -1 -11   5  128.65   10.68
  -5  -1  11  153.51   12.19
 -11  -1  -5  139.65   12.42
  -5 -11  -1  178.59   17.76
  -5 -11  -1  123.68   11.00
  -1  -5 -11  131.40   11.06
 -11   1   5  141.24   12.21
  -5  11   1  147.17   12.41
  -1   5  11  178.48   22.21
  -1   5  11  130.03   10.98
  11  -1   5  145.79   12.87
   5 -11   1  156.69   13.01
  11   1  -5  162.19   13.77
  -5 -11   3   16.56    4.26
 -11  -3   5   20.78    8.07
  -5  11  -3   27.33    4.44
 -11   3  -5   21.30   10.65
 -11   3  -5   26.81    4.91
   3  -5 -11   20.76    3.89
   5 -11  -3   21.48    4.30
  11  -3  -5   22.50    4.91
   3   5  11   15.64    4.07
   5  11   3   16.76    4.72
  11   3   5    3.95    7.45
   3  11  -5   16.45    3.64
  11   5  -3   12.44    8.09
   5  -3  11   33.84    5.39
   3 -11   5   31.70    4.32
  11  -5   3   31.96    5.46
  -5   3  11   18.31    3.55
  -3  11   5   17.85    4.26
 -11   5   3   24.23    5.19
  -3 -11  -5   16.84    4.57
  11   5   3   12.01    6.88
   3  11   5   16.97    4.26
   3 -11  -5   22.81    4.85
   5  -3 -11   20.97    3.71
  -3  11  -5   20.02    3.77
 -11  -5   3    6.50    6.97
  -3 -11   5   20.10    3.65
  -5  -3  11   23.24    3.20
 -11  -3  -5   17.25    6.25
  -5 -11  -3   19.22    4.51
 -11   3   5   34.47    5.28
  -5  11   3   17.32    4.17
  -3   5  11   25.95    4.14
   5  11  -3   16.67    4.23
  11   5   5   10.87    6.28
  11   5   5    9.64    7.77
   5  11   5   19.74    4.87
   5  11   5   26.61   10.44
   5   5  11   21.21    8.86
   5   5  11   11.26    4.48
  11  -5  -5   11.38    4.73
   5 -11  -5   10.68    3.99
   5  -5 -11   11.08    3.44
 -11   5  -5    7.10    4.40
  -5  11  -5   11.55    3.90
  -5   5 -11    4.70    2.78
  -5   5 -11   17.87    5.65
 -11  -5   5   20.22    6.99
 -11  -5   5   10.20    4.47
  -5 -11   5   18.06    6.96
  -5 -11   5   11.68    3.60
  -5  -5  11   22.04    4.54
 -11  -5  -5   15.72    5.27
 -11  -5  -5   13.61    6.82
  -5 -11  -5   24.21    9.34
  -5 -11  -5   17.35    5.11
  -5  -5 -11   11.57    7.11
  -5  -5 -11   14.11    4.19
 -11   5   5    6.73    4.74
  -5  11   5    5.63    4.14
  -5   5  11    6.89    3.54
  11  -5   5   11.50    4.71
   5 -11   5   16.36    4.11
   5  -5  11    9.87    3.28
  11   5  -5   19.83    8.30
  11   5  -5   10.46    5.80
   5  11  -5   14.52    4.10
   5  11  -5   13.83    8.06
   5   5 -11   10.57    2.76
  -1  -7  11   52.02    4.21
 -11  -1   7   49.31    6.30
  -7  11  -1   45.09    5.54
   1  -7 -11   49.29    5.63
   7 -11  -1   63.91    6.86
   1   7  11   79.21   16.28
   7   1 -11   50.49    5.34
  11   7  -1   71.57    9.79
   7  -1  11   63.06    8.30
  11  -7   1   52.84    6.63
  -7   1  11   53.18    5.44
 -11   7   1   44.58    6.32
 -11  -7  -1   73.21   10.51
  11  -7  -1   60.26    7.26
   1 -11  -7   42.75    5.67
   7  -1 -11   51.87    5.67
 -11   7  -1   61.16    6.97
  -7  -1  11   41.28    4.83
 -11  -1  -7   64.21    7.40
  -1  -7 -11   44.26    5.43
 -11   1   7   57.13    6.43
  -7  11   1   51.22    6.10
  -1   7  11   40.51    5.31
   7 -11   1   45.96    5.91
  11   1  -7   57.19    6.71
  -3  -7  11  162.72   12.57
 -11  -3   7  160.60   15.87
 -11   3  -7  153.62   15.49
   3  -7 -11  185.36   15.10
   3   7  11  175.52   14.57
   7  11   3  165.15   14.24
  11   3   7  162.51   15.51
   3  11  -7  160.92   13.02
  11   7  -3  152.46   14.44
   7  -3  11  150.97   14.52
  -3  11   7  196.57   16.20
 -11   7   3  202.82   16.92
  -7  -3 -11  169.38   14.29
  -3 -11  -7  205.99   17.16
 -11  -7  -3  169.91   14.88
  11   7   3  157.32   14.29
   3  11   7  174.25   14.64
   7   3  11  168.75   14.49
  -3  11  -7  206.94   16.52
  -7   3 -11  152.67   13.67
 -11  -7   3  166.10   14.72
  -3 -11   7  167.16   13.49
 -11  -3  -7  173.30   15.50
  -7 -11  -3  188.00   15.88
  -3  -7 -11  163.35   13.84
  -7  11   3  213.71   17.50
  -3   7  11  197.53   16.14
   7  11  -3  157.00   13.51
  -5  -7  11 2503.19  189.38
  -5  -7  11 2994.09  226.41
  -7 -11   5 2698.92  204.51
 -11  -5   7 2502.13  190.12
 -11  -5   7 2751.81  208.63
  -5   7 -11 2606.87  197.31
  -7  11  -5 2650.25  200.81
 -11   5  -7 2933.79  222.39
   5  -7 -11 2621.68  198.69
   7 -11  -5 2624.86  199.01
  11  -5  -7 2722.19  206.41
   5   7  11 2450.29  185.89
   7  11   5 2418.55  183.56
  11   5   7 2492.61  189.48
  11   5   7 3163.37  240.69
   7   5 -11 2991.98  226.41
   5  11  -7 2490.49  188.74
  11   7  -5 2369.88  180.17
  11   7  -5 3033.24  230.53
   7  -5  11 2917.92  221.01
   5 -11   7 2641.78  200.06
  11  -7   5 2836.45  215.09
  -7   5  11 2856.55  216.36
  -5  11   7 2588.89  196.36
 -11   7   5 2719.02  206.20
  -7  -5 -11 2525.41  191.60
  -5 -11  -7 2394.22  181.66
 -11  -7  -5 2876.66  219.00
 -11  -7  -5 2465.10  187.26
  11   7   5 2337.08  177.64
  11   7   5 2958.12  225.24
   5  11   7 2361.42  179.22
   7   5  11 2507.42  190.23
   7   5  11 2997.27  228.52
  11  -7  -5 2617.45  198.58
   5 -11  -7 2553.97  193.61
   7  -5 -11 2619.57  198.48
 -11   7  -5 2907.34  220.48
  -5  11  -7 2672.47  202.39
  -7   5 -11 2476.74  187.90
  -7   5 -11 2689.39  203.66
 -11  -7   5 2330.74  177.11
 -11  -7   5 2983.51  226.41
  -5 -11   7 2527.52  191.39
  -5 -11   7 2932.73  222.71
  -7  -5  11 2751.81  208.32
  -7  -5  11 2593.12  196.57
 -11  -5  -7 3013.14  229.26
 -11  -5  -7 2466.16  187.37
  -7 -11  -5 3126.34  238.36
  -7 -11  -5 2455.58  186.42
  -5  -7 -11 3043.82  231.91
  -5  -7 -11 2549.74  193.40
 -11   5   7 2871.37  217.84
  -7  11   5 2679.87  203.13
  -5   7  11 2660.83  201.76
  11  -5   7 2648.13  200.91
   7 -11   5 2490.49  188.96
   5  -7  11 2723.25  206.10
  11   5  -7 2638.61  201.23
  11   5  -7 2924.27  221.75
   7  11  -5 2538.10  192.34
   5   7 -11 2641.78  200.17
   5   7 -11 2945.43  222.92
  11   7   7 2497.90  190.75
  11   7   7 2833.28  215.19
   7  11   7 2421.72  185.89
   7  11   7 2776.15  210.54
   7   7  11 2826.93  214.35
   7   7  11 2575.13  197.21
  11  -7  -7 2545.51  193.29
   7 -11  -7 2696.80  204.51
   7  -7 -11 2573.02  195.09
 -11   7  -7 2559.26  194.14
  -7  11  -7 2638.61  199.85
  -7   7 -11 2666.12  201.97
 -11  -7   7 2603.70  197.74
 -11  -7   7 2877.71  218.26
  -7 -11   7 2950.72  223.34
  -7 -11   7 2621.68  199.11
  -7  -7  11 2856.55  216.25
  -7  -7  11 2880.89  218.05
 -11  -7  -7 2814.24  213.61
 -11  -7  -7 2593.12  197.74
  -7 -11  -7 2881.95  218.58
  -7 -11  -7 2561.38  195.83
  -7  -7 -11 2727.48  207.89
  -7  -7 -11 2916.86  221.22
 -11   7   7 2591.00  196.57
  -7  11   7 2801.54  212.44
  -7   7  11 2808.95  212.87
  11  -7   7 2412.20  183.14
   7 -11   7 2589.94  196.36
   7  -7  11 2670.35  202.29
  11   7  -7 2851.26  216.67
  11   7  -7 2565.61  195.20
   7  11  -7 2640.73  201.12
   7  11  -7 2910.51  220.38
   7   7 -11 2801.54  212.55
   7   7 -11 2717.96  205.99
  -1  -9  11  856.86   64.97
  -9 -11   1  772.54   59.49
  -9 -11   1  896.11   69.56
 -11  -1   9  866.28   66.34
  -1   9 -11  793.80   60.27
  -9  11  -1  826.81   63.45
 -11   1  -9  715.30   55.81
 -11   1  -9  886.48   68.09
   1  -9 -11  769.26   59.08
   9 -11  -1  821.95   63.19
  11  -1  -9  846.07   64.96
   1   9  11  752.12   57.82
   9  11   1  727.15   56.17
  11   1   9  724.30   56.60
  11   1   9  918.86   71.35
   9   1 -11  848.40   64.83
   1  11  -9  696.89   53.11
  11   9  -1  978.00   75.88
  11   9  -1  736.04   57.05
   9  -1  11  751.06   58.42
   1 -11   9  769.37   58.57
  11  -9   1  826.71   63.58
  -9   1  11  790.10   60.47
  -1  11   9  766.30   58.97
 -11   9   1  843.85   64.84
  -9  -1 -11  708.32   54.69
  -9  -1 -11  855.59   66.15
  -1 -11  -9  767.04   59.06
 -11  -9  -1  723.87   55.91
  11   9   1  720.06   55.88
   1  11   9  752.01   57.85
   9   1  11  830.62   64.56
   9   1  11  774.97   60.07
  11  -9  -1  799.73   61.57
   1 -11  -9  727.47   55.99
   9  -1 -11  753.39   57.74
 -11   9  -1  801.32   61.77
  -1  11  -9  790.74   60.19
  -9   1 -11  898.44   69.03
  -9   1 -11  721.33   55.81
 -11  -9   1  703.45   54.45
  -1 -11   9  740.17   56.36
  -9  -1  11  895.48   68.36
 -11  -1  -9  662.40   51.63
 -11  -1  -9  894.00   68.94
  -9 -11  -1  747.99   57.65
  -1  -9 -11  739.21   56.87
 -11   1   9  809.15   62.02
  -9  11   1  860.56   66.00
  -1   9  11  769.47   59.09
  11  -1   9  745.67   58.51
   9 -11   1  783.97   60.34
   1  -9  11  803.43   61.04
  11   1  -9  849.35   65.19
   9  11  -1  737.41   56.85
  -3  -9  11    6.03    2.29
  -9 -11   3    9.10    4.42
  -9 -11   3   13.80    6.44
 -11  -3   9   -3.13    3.95
 -11  -3   9    0.47   10.10
  -3   9 -11    5.92    2.64
  -9  11  -3    0.81    4.15
 -11   3  -9    2.58    4.35
 -11   3  -9   14.40    8.84
   3  -9 -11   11.25   16.19
   3  -9 -11    1.95    4.06
   9 -11  -3    9.91    4.99
  11  -3  -9   -0.35    4.35
   3   9  11    7.22   11.87
   3   9  11    7.80    4.21
   9  11   3    8.66    7.98
   9  11   3    5.89    4.82
  11   3   9   11.31    7.37
  11   3   9    5.74    7.73
   9   3 -11    2.86    3.63
   3  11  -9    6.55    2.84
   3  11  -9  -12.15    9.75
  11   9  -3    5.04    5.95
  11   9  -3    5.49    6.23
   9  -3  11   16.62   10.31
   9  -3  11   -0.07    5.24
   3 -11   9    5.12    3.31
  11  -9   3    5.12    4.63
  -9   3  11   -3.41    4.05
  -3  11   9   -3.11    4.16
 -11   9   3    1.17    4.35
  -9  -3 -11    9.69    4.99
  -9  -3 -11   -0.74    6.43
  -3 -11  -9    6.22    4.94
  -3 -11  -9   35.66   11.50
 -11  -9  -3    9.50    5.66
 -11  -9  -3    5.25    7.63
  11   9   3    0.80    7.48
  11   9   3   -2.51    6.15
   3  11   9   14.58    4.61
   3  11   9    2.09   12.85
   9   3  11    7.12    6.01
   9   3  11    9.50    6.41
  11  -9  -3    5.90    5.00
   3 -11  -9    6.38    4.20
   3 -11  -9   29.52   16.11
   9  -3 -11    9.77    4.57
 -11   9  -3   -1.45    4.78
  -3  11  -9    7.20    2.92
  -9   3 -11   19.27    7.44
  -9   3 -11    1.81    3.78
 -11  -9   3    0.21    6.78
 -11  -9   3   14.79    5.22
  -3 -11   9    0.28    2.77
  -3 -11   9    1.62    5.39
  -9  -3  11    8.40    3.55
 -11  -3  -9   11.12    5.70
 -11  -3  -9    9.71    6.92
  -9 -11  -3   11.89    6.27
  -9 -11  -3   11.18    5.24
  -3  -9 -11    2.95    8.19
  -3  -9 -11    9.50    4.65
 -11   3   9   -1.08    4.38
  -9  11   3    7.53    4.35
  -3   9  11    7.69    3.95
  11  -3   9    9.11    4.30
   9 -11   3   -1.06    4.82
   3  -9  11    1.51    2.81
  11   3  -9    2.00    3.79
   9  11  -3   10.52    7.49
   9  11  -3    9.38    4.58
   3   9 -11   10.71    6.76
   3   9 -11    5.19    2.70
  -5  -9  11  402.46   30.91
  -5  -9  11  428.69   33.29
  -9 -11   5  433.67   33.92
  -9 -11   5  420.13   33.80
 -11  -5   9  378.23   30.59
 -11  -5   9  422.35   33.06
  -5   9 -11  436.52   33.60
  -9  11  -5  440.65   34.35
 -11   5  -9  432.93   36.47
 -11   5  -9  423.72   33.28
   5  -9 -11  422.24   32.98
   9 -11  -5  417.59   32.79
  11  -5  -9  418.96   32.95
   5   9  11  444.78   34.88
   5   9  11  491.43   41.81
   9  11   5  407.01   32.30
   9  11   5  444.67   37.43
  11   5   9  409.55   33.58
  11   5   9  397.70   31.80
   9   5 -11  427.85   33.32
   5  11  -9  361.30   30.01
   5  11  -9  423.40   32.67
  11   9  -5  480.85   38.58
  11   9  -5  424.36   33.82
   9  -5  11  456.73   35.65
   5 -11   9  435.99   33.77
  11  -9   5  419.81   33.06
  -9   5  11  417.69   32.64
  -5  11   9  448.48   35.11
 -11   9   5  425.94   33.46
  -9  -5 -11  460.33   37.09
  -9  -5 -11  457.58   35.92
  -5 -11  -9  444.25   34.92
  -5 -11  -9  485.19   40.27
 -11  -9  -5  481.49   38.87
 -11  -9  -5  409.02   32.41
  11   9   5  416.53   33.17
  11   9   5  478.21   39.02
   5  11   9  460.22   39.36
   5  11   9  401.61   31.64
   9   5  11  432.50   34.18
   9   5  11  457.15   37.42
  11  -9  -5  427.11   33.74
   5 -11  -9  416.21   32.67
   9  -5 -11  450.38   35.21
 -11   9  -5  437.26   34.30
  -5  11  -9  460.86   35.61
  -9   5 -11  442.55   34.51
  -9   5 -11  494.29   39.33
 -11  -9   5  421.71   33.25
 -11  -9   5  389.23   31.48
  -5 -11   9  523.81   40.94
  -5 -11   9  382.78   29.63
  -9  -5  11  423.83   33.58
  -9  -5  11  424.15   32.82
 -11  -5  -9  409.12   32.40
 -11  -5  -9  480.54   38.85
  -9 -11  -5  435.04   34.30
  -9 -11  -5  428.91   34.95
  -5  -9 -11  423.09   33.28
  -5  -9 -11  485.30   39.98
 -11   5   9  473.34   36.91
  -9  11   5  438.75   34.37
  -5   9  11  450.49   35.21
  11  -5   9  428.91   33.61
   9 -11   5  434.62   34.10
   5  -9  11  424.46   32.81
  11   5  -9  433.46   33.97
   9  11  -5  439.17   35.91
   9  11  -5  424.99   33.46
   5   9 -11  454.83   35.62
   5   9 -11  405.95   31.38
  -7  -9  11  397.27   30.92
  -7  -9  11  497.15   38.22
  -9 -11   7  422.77   34.07
  -9 -11   7  470.80   36.66
 -11  -7   9  409.55   32.09
 -11  -7   9  505.82   39.65
  -7   9 -11  439.06   34.02
  -9  11  -7  405.84   31.83
 -11   7  -9  389.87   30.70
   7  -9 -11  399.18   31.38
   9 -11  -7  410.39   32.33
  11  -7  -9  416.32   32.87
   7   9  11  480.22   37.67
   9  11   7  467.10   36.81
   9  11   7  431.55   36.37
  11   7   9  429.12   35.21
  11   7   9  493.55   38.90
   9   7 -11  411.34   32.41
   9   7 -11  465.72   37.54
   7  11  -9  396.32   32.06
   7  11  -9  466.04   36.14
  11   9  -7  427.95   34.43
  11   9  -7  502.54   39.82
   9  -7  11  384.26   30.12
   7 -11   9  405.10   31.60
  11  -9   7  416.53   32.78
  -9   7  11  431.66   33.87
  -7  11   9  428.27   33.60
 -11   9   7  442.24   34.67
  -9  -7 -11  384.26   31.52
  -9  -7 -11  464.45   36.46
  -7 -11  -9  486.46   38.22
  -7 -11  -9  390.29   32.86
 -11  -9  -7  478.95   37.67
 -11  -9  -7  399.92   33.03
  11   9   7  368.39   31.30
  11   9   7  465.94   36.93
   7  11   9  448.27   35.29
   7  11   9  417.16   36.05
   9   7  11  424.67   35.57
   9   7  11  472.07   37.14
  11  -9  -7  439.91   34.75
   7 -11  -9  402.77   31.69
   9  -7 -11  408.49   32.09
 -11   9  -7  401.40   31.62
  -7  11  -9  453.13   35.14
  -9   7 -11  400.87   31.40
  -9   7 -11  445.94   36.75
 -11  -9   7  458.32   35.95
 -11  -9   7  438.32   34.73
  -7 -11   9  393.99   31.32
  -7 -11   9  416.00   32.16
  -9  -7  11  480.75   37.41
  -9  -7  11  417.16   32.36
 -11  -7  -9  391.77   32.35
 -11  -7  -9  472.28   37.22
  -9 -11  -7  391.14   32.34
  -9 -11  -7  473.13   37.27
  -7  -9 -11  494.71   38.78
  -7  -9 -11  373.47   31.55
 -11   7   9  458.95   35.89
  -9  11   7  435.04   34.10
  -7   9  11  450.91   35.23
  11  -7   9  431.02   33.93
   9 -11   7  400.13   31.44
   7  -9  11  416.10   32.31
  11   7  -9  438.22   34.87
  11   7  -9  457.58   36.87
   9  11  -7  491.64   38.37
   9  11  -7  371.14   30.43
   7   9 -11  477.04   37.16
   7   9 -11  432.40   33.97
  11  -9  -9  100.18   10.29
   9  -9 -11   91.44    8.99
 -11   9  -9  103.53    9.83
  -9  11  -9   85.62    8.56
 -11  -9   9  109.82   10.02
  -9 -11   9  122.30   11.84
 -11   9   9   98.42    9.92
  -9  11   9   85.39    8.77
  -9   9  11   87.91    8.76
  11  -9   9  109.29   10.20
   9 -11   9  106.33    9.91
   9  -9  11   94.51    8.97
  11   9  -9  124.21   12.24
  11  11   1   21.64    6.28
  11  11   1   44.52    9.58
   1  11  11   26.76    5.41
  11   1  11   22.79    8.35
  11   1  11   39.38    8.44
  11 -11  -1   24.46    5.81
   1 -11 -11   24.62    5.03
 -11  11  -1   38.87    6.12
  -1  11 -11   24.60    3.33
 -11   1 -11   32.82    5.54
 -11   1 -11   32.92    7.65
 -11 -11   1   44.33    6.70
 -11 -11   1   44.40    8.22
  -1 -11  11   22.75    3.35
 -11  -1  11   20.57    4.55
 -11  -1 -11   27.32    6.26
 -11  -1 -11   34.34    6.30
 -11 -11  -1   48.51    8.88
 -11 -11  -1   30.33    6.07
  -1 -11 -11   30.65    5.53
 -11   1  11   21.53    5.21
 -11  11   1   31.50    5.59
  -1  11  11   28.51    5.39
  11  -1  11   44.02    8.09
  11  -1  11   20.60    8.78
  11 -11   1   30.19    6.05
   1 -11  11   33.28    3.95
  11   1 -11   25.07    4.65
  11  11  -1   28.85    6.72
  11  11  -1   51.51    9.27
   1  11 -11   30.16    3.52
  11 -11  -3  878.44   67.59
   3 -11 -11  780.37   60.05
  11  -3 -11  934.30   71.66
 -11  11  -3  932.19   71.56
  -3  11 -11  849.35   64.61
 -11   3 -11  946.90   72.65
 -11 -11   3  974.51   75.86
  -3 -11  11  758.57   57.76
 -11  -3  11  898.23   68.75
  -3 -11 -11  717.52   55.47
 -11   3  11  913.99   70.02
 -11  11   3  866.38   66.60
  -3  11  11  765.98   59.01
  11 -11   3  858.24   66.06
   3 -11  11  886.91   67.57
  11  11   5 1767.89  134.79
   5  11  11 1759.43  134.05
  11   5  11 1860.99  141.77
  11 -11  -5 1708.64  130.45
   5 -11 -11 1542.54  117.54
  11  -5 -11 1553.12  118.28
 -11  11  -5 1574.28  119.87
  -5  11 -11 1556.29  118.07
 -11   5 -11 1529.84  116.59
  -5 -11  11 1868.40  141.66
 -11  -5  11 1464.25  111.41
 -11  -5  11 1949.86  148.54
 -11  -5 -11 1876.86  142.83
 -11 -11  -5 1841.95  140.29
  -5 -11 -11 1808.09  137.75
 -11   5  11 1523.50  115.95
 -11  11   5 1604.96  122.30
  -5  11  11 1703.35  129.71
  11  -5  11 1704.41  130.03
  11 -11   5 1599.67  121.88
   5 -11  11 1586.97  120.40
  11  11  -5 1833.48  139.55
   5  11 -11 1790.11  135.63
  11  11   7 3268.11  247.99
   7  11  11 2928.50  222.18
  11   7  11 3345.34  254.02
   7 -11 -11 2935.90  222.60
  11  -7 -11 2999.38  227.57
 -11  11  -7 3039.59  230.53
  -7  11 -11 2970.82  225.03
 -11   7 -11 2910.51  220.70
 -11 -11   7 2721.13  206.94
 -11 -11   7 3408.82  258.36
  -7 -11  11 2624.86  199.22
  -7 -11  11 2896.76  219.21
 -11  -7  11 3343.23  253.60
 -11  -7 -11 3407.76  258.47
 -11 -11  -7 2584.65  197.31
  -7 -11 -11 3349.57  254.13
 -11   7  11 2970.82  225.24
 -11  11   7 3046.99  231.17
  -7  11  11 3194.05  242.17
  11  -7  11 3043.82  230.96
  11 -11   7 2875.60  218.16
   7 -11  11 2762.39  209.37
  11   7 -11 3073.44  233.81
  11  11  -7 2789.90  212.34
  11  11  -7 3352.75  254.23
   7  11 -11 2601.58  197.95
   7  11 -11 3018.43  228.52
  11  11   9 1521.38  116.27
   9  11  11 1495.99  114.37
  11   9  11 1498.10  114.47
  11  -9 -11 1515.03  115.64
 -11  11  -9 1567.93  119.45
  -9  11 -11 1452.61  110.56
 -11   9 -11 1440.97  109.82
 -11 -11   9 1460.02  111.83
 -11 -11   9 1501.28  114.37
  -9 -11  11 1474.83  112.68
  -9 -11  11 1546.77  117.54
 -11  -9  11 1498.10  114.05
 -11  -9  11 1572.16  119.76
 -11  -9 -11 1475.89  113.63
 -11 -11  -9 1593.32  122.73
  -9 -11 -11 1405.00  108.76
 -11   9  11 1570.05  119.66
 -11  11   9 1500.22  114.47
  -9  11  11 1563.70  119.13
  11  -9  11 1427.22  108.97
  11 -11   9 1472.71  112.36
   9 -11  11 1395.48  106.33
  11   9 -11 1710.76  130.66
  11   9 -11 1526.67  116.80
  11  11  -9 1636.70  124.95
  11  11  -9 1525.61  116.91
   9  11 -11 1491.76  114.16
   9  11 -11 1567.93  119.55
  11  11  11 2452.41  188.74
 -11  11 -11 3041.70  230.75
 -11 -11  11 2522.23  191.60
 -11 -11 -11 2340.26  179.12
 -11  11  11 2892.53  219.64
  11 -11  11 2561.38  194.46
  11  11 -11 2326.51  177.21
 -12   0   0 2427.01  184.30
 -12   0   0 2411.14  183.77
   0 -12   0 2669.29  202.29
   0 -12   0 2433.36  188.22
   0   0  12 2723.25  205.99
   0   0  12 2739.12  209.27
  12   0   0 2668.23  202.60
   0  12   0 2457.70  186.31
   0  12   0 2343.43  182.18
   0   0 -12 2810.00  212.55
   0   0 -12 2635.44  200.17
  12   2   0  576.81   46.09
  12   2   0  606.96   47.24
   0  12   2  561.79   43.36
   0  12   2  638.39   55.51
   2   0  12  532.48   40.68
   2   0  12  673.19   52.59
  12  -2   0  592.05   45.99
   0 -12  -2  546.13   42.16
   0 -12  -2  737.31   61.57
   2   0 -12  671.29   53.63
   2   0 -12  518.09   39.49
 -12   2   0  572.47   44.33
   0  12  -2  534.49   41.24
  -2   0 -12  579.56   44.24
 -12  -2   0  554.91   43.12
 -12  -2   0  551.00   43.69
   0 -12   2  592.79   45.57
   0 -12   2  668.33   55.84
  -2   0  12  528.36   40.31
 -12   0  -2  614.58   48.51
 -12   0  -2  559.88   43.47
  -2 -12   0  571.63   44.07
  -2 -12   0  665.68   53.96
   0  -2 -12  570.36   43.62
   0  -2 -12  691.29   54.45
 -12   0   2  585.06   45.36
 -12   0   2  577.34   46.73
  -2  12   0  545.07   41.97
   0   2  12  587.50   44.92
  12   0   2  636.59   49.48
  12   0   2  568.67   45.78
   2 -12   0  544.97   42.03
   2 -12   0  668.12   57.32
  12   0  -2  627.70   48.55
   2  12   0  709.80   59.19
   2  12   0  528.15   40.76
   0   2 -12  588.56   44.71
  12   2   2   24.67    6.16
   2  12   2   22.96   14.17
   2  12   2   39.34    5.40
  12  -2  -2   39.47    5.72
   2 -12  -2   32.59    5.18
   2 -12  -2   35.93   18.37
   2  -2 -12   26.28    3.73
 -12   2  -2   68.87   13.98
 -12   2  -2   34.33    5.23
  -2  12  -2   33.02    4.76
 -12  -2   2   34.87    5.17
  -2 -12   2    7.53    9.59
  -2 -12   2   41.00    5.17
 -12  -2  -2   55.02    9.49
 -12  -2  -2   29.78    5.47
  -2 -12  -2   44.02    5.49
  -2  -2 -12   41.13    4.73
 -12   2   2   41.10    6.08
  -2  12   2   32.25    4.83
  -2   2  12   41.95    4.65
  12  -2   2   39.51    5.51
   2 -12   2   35.33    4.70
   2 -12   2   37.84   13.98
  12   2  -2   60.72   11.84
   2  12  -2   37.90    5.11
  12   4   0 2066.24  157.53
  12   4   0 1948.81  148.65
   0  12   4 2087.40  158.38
   0  12   4 2599.46  201.97
   4   0  12 2351.90  178.80
   4   0  12 2016.52  152.88
  12  -4   0 2110.68  160.28
   0 -12  -4 2500.01  193.51
   0 -12  -4 1955.15  148.44
   4   0 -12 2137.13  161.77
 -12   4   0 1992.18  151.40
   0  12  -4 2020.75  153.30
  -4   0 -12 2170.98  164.94
  -4   0 -12 2009.11  152.24
 -12  -4   0 2092.69  159.44
 -12  -4   0 2237.63  170.12
   0 -12   4 2421.72  186.84
   0 -12   4 2095.86  158.91
  -4   0  12 2053.55  155.42
 -12   0  -4 2228.11  169.28
 -12   0  -4 2010.17  153.30
  -4 -12   0 2456.64  188.00
  -4 -12   0 1937.17  147.06
   0  -4 -12 2326.51  178.27
   0  -4 -12 2048.26  155.21
 -12   0   4 2155.11  163.67
  -4  12   0 2040.85  154.78
   0   4  12 2056.72  155.84
  12   0   4 2052.49  157.22
  12   0   4 2195.32  166.95
   4 -12   0 2049.31  155.52
   0  -4  12 2519.06  190.97
   0  -4  12 2028.15  153.51
  12   0  -4 2163.58  164.41
   4  12   0 1911.78  145.16
   4  12   0 2556.09  196.36
  -2  -4  12   52.86    4.21
  -4 -12   2   62.78    6.63
 -12  -2   4   52.61   10.19
  -2   4 -12   51.48    4.78
  -4  12  -2   69.56    6.88
   2  -4 -12   53.41    5.59
   4 -12  -2   55.68    6.39
   2   4  12   57.41    6.03
   4  12   2   43.75    5.86
  12   2   4   60.25   10.39
   4   2 -12   58.00    5.15
  12   4  -2   53.77   10.10
  -4   2  12   61.59    5.97
  -2  12   4   65.12    6.85
  -2 -12  -4   61.41    6.82
 -12  -4  -2   51.48    7.56
  12   4   2   65.91    9.88
   2  12   4   94.90   19.13
   2  12   4   57.84    6.75
   4   2  12   46.48    5.76
  12  -4  -2   71.89    7.77
   2 -12  -4   65.48    7.11
   4  -2 -12   54.05    5.37
  -2  12  -4   58.68    6.13
  -4   2 -12   47.36    5.06
 -12  -4   2   51.88    9.07
  -2 -12   4   67.29    6.89
  -4  -2  12   53.89    4.86
 -12  -2  -4   51.15    9.13
  -4 -12  -2   57.90    6.69
  -2  -4 -12   62.36    6.34
 -12   2   4   73.58    7.87
  -4  12   2   57.90    6.45
  -2   4  12   71.49    6.84
   4 -12   2   71.48    7.17
   4  12  -2   56.15    6.38
  12   4   4  298.35   25.46
  12   4   4  235.61   20.77
   4  12   4  217.73   17.96
   4   4  12  214.88   17.33
  12  -4  -4  252.54   20.68
   4 -12  -4  242.60   19.59
   4  -4 -12  227.57   18.07
 -12   4  -4  283.86   22.91
  -4  12  -4  241.96   19.28
  -4   4 -12  220.70   17.51
  -4   4 -12  277.40   21.50
 -12  -4   4  243.97   19.74
 -12  -4   4  249.79   21.78
  -4 -12   4  212.65   17.13
 -12  -4  -4  216.57   18.63
  -4 -12  -4  258.36   20.93
  -4  -4 -12  230.43   18.49
 -12   4   4  267.35   21.60
  -4  12   4  221.96   18.12
  -4   4  12  236.99   18.84
  12  -4   4  253.28   20.72
   4  -4  12  224.29   19.21
  12   4  -4  245.45   22.00
  12   4  -4  293.70   23.93
   4  12  -4  260.48   20.87
   4   4 -12  242.38   18.69
  12   6   0   62.83    9.89
   0  12   6   77.03    7.89
   0  12   6   23.43   19.34
   6   0  12   86.06    8.82
  12  -6   0   71.93    7.89
   0 -12  -6   75.72    7.76
   0  12  -6   77.40    7.25
  -6   0 -12   79.37    7.77
 -12  -6   0   79.14    9.27
 -12  -6   0   46.91    8.29
   0 -12   6   67.32    6.48
  -6   0  12   75.77    6.80
 -12   0  -6   71.14   10.59
  -6 -12   0   75.41    7.80
   0  -6 -12   41.16   10.95
   0  -6 -12   80.37    7.87
 -12   0   6   63.32    7.08
  -6  12   0   69.91    7.36
   0   6  12   75.52    7.43
  12   0   6   73.23   11.55
   6 -12   0   64.74    6.97
   6  12   0   80.55    8.08
  -6 -12   2  736.14   56.55
 -12  -2   6  694.57   55.14
 -12  -2   6  819.41   62.97
  -6  12  -2  795.07   60.93
 -12   2  -6  758.26   59.38
 -12   2  -6  851.25   65.48
   2  -6 -12  684.20   52.45
   6 -12  -2  768.10   58.95
  12  -2  -6  843.32   64.80
   2   6  12  699.64   53.77
   6  12   2  675.20   52.06
   6   2 -12  845.33   64.35
   2  12  -6  716.47   54.80
  12   6  -2  635.21   49.92
   2 -12   6  795.50   60.70
  12  -6   2  827.98   63.70
  -6   2  12  789.36   60.21
  -2  12   6  718.16   55.25
 -12   6   2  767.25   59.05
  -6  -2 -12  687.05   52.76
  -6  -2 -12  807.77   62.64
  -2 -12  -6  707.26   54.48
 -12  -6  -2  652.35   50.79
 -12  -6  -2  803.86   62.55
  12   6   2  691.60   54.11
   2  12   6  688.32   52.99
   6   2  12  686.31   52.85
  12  -6  -2  790.95   60.92
   2 -12  -6  672.88   51.83
   6  -2 -12  826.50   63.06
  -2  12  -6  809.99   61.88
  -2 -12   6  746.51   57.05
  -6  -2  12  778.78   59.29
  -6 -12  -2  689.81   53.21
  -2  -6 -12  771.48   59.15
  -6  12   2  779.10   59.81
  -2   6  12  766.72   58.78
   6 -12   2  830.52   63.58
  12   2  -6  865.43   66.46
   6  12  -2  692.56   53.25
  -4  -6  12  283.12   21.72
  -6 -12   4  285.97   24.42
  -6 -12   4  289.46   23.00
 -12  -4   6  265.13   21.40
 -12  -4   6  253.18   21.98
  -4   6 -12  303.22   23.48
  -4   6 -12  326.39   25.90
  -6  12  -4  289.15   22.94
 -12   4  -6  289.36   23.33
 -12   4  -6  250.85   23.79
   4  -6 -12  275.92   21.91
   6 -12  -4  267.99   21.53
  12  -4  -6  262.59   21.39
   4   6  12  271.48   21.73
   4   6  12  274.55   25.55
   6  12   4  305.55   28.95
   6  12   4  289.57   23.35
  12   4   6  302.27   25.87
  12   4   6  261.11   22.56
   6   4 -12  297.40   23.00
   4  12  -6  268.73   21.28
   4  12  -6  315.70   27.67
  12   6  -4  286.93   24.29
  12   6  -4  298.67   25.04
   6  -4  12  293.17   23.42
   6  -4  12  288.09   24.60
   4 -12   6  305.44   23.98
  12  -6   4  262.27   21.47
  -6   4  12  277.83   21.90
  -4  12   6  276.56   22.16
 -12   6   4  266.19   21.68
  -6  -4 -12  317.08   26.14
  -6  -4 -12  288.62   23.00
  -4 -12  -6  290.10   23.31
  -4 -12  -6  284.91   25.66
 -12  -6  -4  274.23   22.52
 -12  -6  -4  258.57   22.20
  12   6   4  253.28   21.48
  12   6   4  266.51   23.30
   4  12   6  277.30   22.32
   4  12   6  278.36   26.45
   6   4  12  303.11   25.96
   6   4  12  303.85   24.24
  12  -6  -4  281.00   22.68
   4 -12  -6  249.05   20.17
   6  -4 -12  271.16   21.46
 -12   6  -4  296.76   23.82
  -4  12  -6  281.53   22.20
  -6   4 -12  275.92   21.63
  -6   4 -12  281.95   22.76
 -12  -6   4  234.87   19.87
 -12  -6   4  262.06   21.36
  -4 -12   6  267.35   23.07
  -4 -12   6  300.68   23.71
  -6  -4  12  265.66   21.96
  -6  -4  12  296.45   22.92
 -12  -4  -6  291.16   24.43
 -12  -4  -6  256.67   21.43
  -6 -12  -4  264.28   24.07
  -6 -12  -4  297.08   23.97
  -4  -6 -12  277.09   24.04
  -4  -6 -12  280.26   22.45
 -12   4   6  286.71   23.06
  -6  12   4  262.49   21.16
  -4   6  12  296.02   23.48
  12  -4   6  304.38   24.41
   6 -12   4  280.15   22.24
   4  -6  12  291.79   22.66
  12   4  -6  238.79   22.47
  12   4  -6  277.83   22.62
   6  12  -4  271.27   21.67
   6  12  -4  269.05   23.91
   4   6 -12  325.12   25.12
  12  -6  -6  179.86   15.43
   6 -12  -6  192.55   16.09
   6  -6 -12  193.93   15.96
 -12   6  -6  191.92   16.25
  -6  12  -6  217.10   17.62
  -6   6 -12  201.65   16.22
 -12  -6   6  170.86   14.63
  -6  -6  12  165.79   13.18
 -12  -6  -6  156.37   15.09
 -12   6   6  190.12   16.19
  -6  12   6  218.90   18.03
  -6   6  12  206.73   16.91
  12  -6   6  193.51   16.48
   6 -12   6  197.31   16.21
  12   6  -6  157.32   15.12
  12   8   0 2574.07  196.36
  12   8   0 2213.30  168.43
   0  12   8 2292.65  174.14
   8   0  12 2621.68  199.43
   8   0  12 2361.42  179.43
  12  -8   0 2574.07  195.41
   0 -12  -8 2229.17  169.28
   8   0 -12 2320.16  175.84
 -12   8   0 2381.52  180.92
   0  12  -8 2439.71  184.83
  -8   0 -12 2648.13  201.23
  -8   0 -12 2312.75  175.63
 -12  -8   0 2304.29  175.20
 -12  -8   0 2707.38  206.10
   0 -12   8 2898.87  221.86
  -8   0  12 2339.20  177.11
 -12   0  -8 2681.99  203.56
 -12   0  -8 2330.74  177.42
  -8 -12   0 2328.62  176.89
   0  -8 -12 2195.32  166.53
   0  -8 -12 2897.82  222.28
 -12   0   8 2698.92  204.61
  -8  12   0 2272.55  172.45
   0   8  12 2236.58  169.81
  12   0   8 2512.71  191.39
  12   0   8 2678.81  203.87
   8 -12   0 2209.07  167.69
   0  -8  12 2349.78  177.64
  12   0  -8 2526.46  191.81
   8  12   0 2245.04  170.55
   8  12   0 2787.79  213.18
  -2  -8  12  496.93   37.92
  -2  -8  12  488.47   37.09
  -8 -12   2  473.98   37.01
  -8 -12   2  494.40   39.62
 -12  -2   8  448.37   35.00
 -12  -2   8  462.55   38.37
  -8  12  -2  509.21   39.68
 -12   2  -8  511.32   40.92
 -12   2  -8  473.02   37.05
   2  -8 -12  430.18   39.95
   2  -8 -12  463.61   36.10
   8 -12  -2  444.78   34.81
  12  -2  -8  475.67   37.27
   2   8  12  532.06   46.34
   2   8  12  453.66   35.44
   8  12   2  540.95   44.56
   8  12   2  449.64   35.35
  12   2   8  557.77   44.54
  12   2   8  397.27   32.53
   8   2 -12  417.48   32.34
   2  12  -8  498.20   42.65
   2  12  -8  463.82   35.71
  12   8  -2  510.90   40.59
  12   8  -2  498.84   40.13
   8  -2  12  384.58   30.74
   8  -2  12  494.29   39.23
   2 -12   8  439.27   33.84
  12  -8   2  453.66   35.63
  -8   2  12  464.14   35.88
  -2  12   8  470.49   36.78
 -12   8   2  483.29   37.89
  -8  -2 -12  481.59   37.58
  -8  -2 -12  493.02   39.24
  -2 -12  -8  418.01   36.10
  -2 -12  -8  466.89   36.49
 -12  -8  -2  441.81   34.92
 -12  -8  -2  481.81   38.98
  12   8   2  454.40   36.16
  12   8   2  527.72   42.26
   2  12   8  478.74   43.74
   2  12   8  428.80   33.70
   8   2  12  471.12   36.97
   8   2  12  449.43   36.07
  12  -8  -2  454.62   35.66
   2 -12  -8  571.10   51.11
   2 -12  -8  458.42   35.87
   8  -2 -12  409.02   31.85
 -12   8  -2  482.23   37.79
  -2  12  -8  441.92   34.09
  -8   2 -12  447.84   35.10
  -8   2 -12  461.28   35.98
 -12  -8   2  479.37   37.82
 -12  -8   2  377.49   30.74
  -2 -12   8  517.35   41.58
  -2 -12   8  444.04   34.19
  -8  -2  12  430.60   33.25
 -12  -2  -8  463.50   36.91
 -12  -2  -8  425.31   34.04
  -8 -12  -2  433.98   35.81
  -8 -12  -2  451.97   35.50
  -2  -8 -12  480.54   37.40
  -2  -8 -12  540.84   44.71
 -12   2   8  433.35   33.94
  -8  12   2  453.66   35.45
  -2   8  12  444.46   34.73
  12  -2   8  469.00   39.11
  12  -2   8  457.58   36.11
   8 -12   2  464.45   36.33
   2  -8  12  453.45   34.65
  12   2  -8  478.95   37.38
   8  12  -2  486.57   40.06
   8  12  -2  455.57   35.63
  -8 -12   4   45.04    7.62
  -8 -12   4   53.43    6.39
 -12  -4   8   38.33    5.76
 -12  -4   8   53.87    9.69
  -4   8 -12   52.87    5.23
  -8  12  -4   59.91    6.63
 -12   4  -8   41.65    6.10
 -12   4  -8   33.87   10.23
   4  -8 -12   39.70    5.45
   4   8  12   35.87   11.30
   8  12   4   61.98    7.55
  12   4   8   63.02    9.29
   4  12  -8   39.67    9.76
   4  12  -8   56.73    5.95
  12   8  -4   63.05    9.52
  12   8  -4   40.43    8.91
   8  -4  12   46.19    6.15
   4 -12   8   54.32    5.88
  12  -8   4   41.82    6.32
  -8   4  12   48.98    5.96
  -4  12   8   57.16    7.00
 -12   8   4   40.51    6.16
  -8  -4 -12   48.34    6.67
 -12  -8  -4   39.66    8.55
 -12  -8  -4   43.29    6.87
  12   8   4   55.73    8.21
   4  12   8   20.08   14.41
   4  12   8   63.45    7.63
   8   4  12   61.52    7.70
  12  -8  -4   37.91    6.27
   4 -12  -8   42.78    6.04
   8  -4 -12   46.11    6.04
 -12   8  -4   43.59    6.46
  -4  12  -8   50.53    5.64
  -8   4 -12   46.20    7.85
  -8   4 -12   38.34    5.19
 -12  -8   4   44.65    7.55
 -12  -8   4   64.23    7.96
  -8  -4  12   63.32    9.76
  -8  -4  12   57.95    5.92
 -12  -4  -8   42.27    7.37
  -8 -12  -4   37.64    7.86
  -4  -8 -12   46.63    9.26
 -12   4   8   39.80    6.45
  -8  12   4   56.81    6.76
  -4   8  12   50.79    6.37
  12  -4   8   39.20    5.69
   8 -12   4   44.47    6.43
   4  -8  12   53.20    5.27
  12   4  -8   51.51    6.63
   4   8 -12   40.62    5.28
  -6  -8  12  660.08   50.35
  -8 -12   6  620.30   47.83
 -12  -6   8  655.74   51.25
   6  -8 -12  805.34   61.83
  12  -6  -8  798.57   61.49
   6   8  12  643.99   49.81
   8  12   6  617.33   47.95
  12   6   8  597.65   46.77
   6  12  -8  609.08   46.82
  12   8  -6  595.64   47.01
  -6  12   8  747.25   57.63
  -8  -6 -12  654.79   50.66
  -6 -12  -8  709.06   54.89
 -12  -8  -6  655.42   50.97
  12   8   6  582.31   45.66
   6  12   8  663.14   51.38
   8   6  12  616.38   47.85
   6 -12  -8  789.15   60.70
  -8   6 -12  629.82   49.29
 -12  -8   6  636.59   49.45
  -6 -12   8  717.42   54.95
  -8  -6  12  628.23   48.47
 -12  -6  -8  598.29   46.66
  -8 -12  -6  684.62   53.02
  -6  -8 -12  673.62   52.11
  -8  12   6  798.99   61.46
  12   6  -8  694.14   55.18
   8  12  -6  598.50   46.23
   6   8 -12  634.58   48.84
   8   8  12  116.70   11.00
  12  -8  -8  153.83   13.73
   8 -12  -8  148.33   13.01
   8  -8 -12  157.11   13.45
 -12   8  -8  146.74   13.09
  -8  12  -8  151.19   12.85
  -8   8 -12  144.84   12.24
  -8 -12   8  121.99   10.68
  -8  -8  12  119.55   10.34
 -12  -8  -8  120.08   11.61
  -8 -12  -8  129.18   12.01
  -8  -8 -12  121.88   11.39
 -12   8   8  147.69   13.08
  -8  12   8  156.58   13.77
  -8   8  12  148.54   12.90
  12  -8   8  156.37   13.71
   8 -12   8  158.17   13.60
  12   8  -8  121.77   13.15
  12  10   0    2.51    7.31
   0  12  10    3.38   16.85
   0  12  10   22.54    5.18
  10   0  12    4.08    6.48
  10   0  12   23.16    8.67
  12 -10   0    4.87    4.89
   0 -12 -10   15.19   12.12
   0 -12 -10   19.69    5.39
  10   0 -12   16.81    4.43
 -12  10   0    9.71    4.84
 -10   0 -12   10.98    4.63
 -10   0 -12   29.82    6.51
 -12 -10   0   27.54    6.25
 -12 -10   0   17.56    8.23
   0 -12  10   21.93    3.49
   0 -12  10    5.86    9.82
 -10   0  12   14.66    4.47
 -12   0 -10   18.45    6.65
   0 -10 -12   -0.34   10.54
   0 -10 -12   25.08    5.19
 -12   0  10   11.20    4.72
 -10  12   0   18.96    5.10
   0  10  12   16.31   17.05
  12   0  10   26.99    9.66
  12   0  10   16.14    6.94
  10 -12   0   16.26    5.50
   0 -10  12   20.67    2.87
  10  12   0   -0.01    7.99
   0  10 -12   23.79    3.07
  -2 -10  12   18.93    2.76
 -10 -12   2   17.67    5.30
 -10 -12   2   19.10    7.15
 -12  -2  10   13.42    4.78
  -2  10 -12   13.74    2.63
 -10  12  -2   14.36    4.85
 -12   2 -10   16.83    4.56
   2 -10 -12   15.67    4.85
   2 -10 -12   30.13   17.64
  10 -12  -2    8.79    5.26
  12  -2 -10   13.07    4.88
   2  10  12   23.98    5.03
   2  10  12   57.37   16.65
  10  12   2    4.83    8.58
  10  12   2   23.24    5.88
  12   2  10   17.75    7.01
  10   2 -12   17.82    4.35
   2  12 -10   41.31   12.60
   2  12 -10   23.54    3.51
  12  10  -2   29.77    6.85
  12  10  -2   15.99    6.98
  10  -2  12   15.54    8.94
  10  -2  12   26.51    6.57
   2 -12  10   14.62    3.44
  12 -10   2   25.43    5.94
 -10   2  12   15.81    4.67
  -2  12  10   23.35    5.27
 -12  10   2   13.76    5.36
 -10  -2 -12   15.06    6.08
 -10  -2 -12   30.81    5.99
  -2 -12 -10   20.36    5.16
  -2 -12 -10   32.82    9.80
 -12 -10  -2   19.47    7.24
 -12 -10  -2   20.92    5.60
  12  10   2   31.46    6.55
  12  10   2    2.66    6.66
   2  12  10   21.36    5.02
   2  12  10   47.34   16.37
  10   2  12   30.51    7.49
  10   2  12   10.27    6.20
  12 -10  -2   12.64    5.30
   2 -12 -10   17.49    5.06
  10  -2 -12   15.38    4.43
 -12  10  -2   17.34    5.19
  -2  12 -10   20.31    3.44
 -10   2 -12   15.27    4.41
 -10   2 -12   24.05    6.74
 -12 -10   2    5.76    6.49
  -2 -12  10   18.53    3.35
  -2 -12  10   21.17    6.43
 -10  -2  12   14.18    3.90
 -12  -2 -10    5.78    5.56
 -12  -2 -10   32.09    6.55
 -10 -12  -2   31.89    6.06
  -2 -10 -12   29.82   11.20
  -2 -10 -12   11.79    4.47
 -12   2  10   25.00    5.42
 -10  12   2   19.19    5.16
  -2  10  12   26.97    5.16
  12  -2  10   22.71   11.53
  12  -2  10    9.23    5.33
   2 -10  12   18.53    3.25
  10  12  -2   16.67    7.86
  -4 -10  12   35.09    4.67
 -10 -12   4   35.99    7.41
 -10 -12   4   52.55    6.73
 -12  -4  10   67.49   10.47
 -12  -4  10   47.70    6.22
  -4  10 -12   36.14    4.22
 -10  12  -4   45.82    6.16
 -12   4 -10   56.54   11.08
   4 -10 -12   46.15    6.05
   4 -10 -12   20.58   17.18
  10 -12  -4   40.87    6.38
  12  -4 -10   42.92    6.00
   4  10  12   20.83   12.28
   4  10  12   55.60    6.80
  10  12   4   41.49    9.73
  10  12   4   54.15    7.16
  12   4  10   35.53    8.65
  12   4  10   51.93    8.55
  10   4 -12   46.57    5.51
   4  12 -10   49.94    5.46
  12  10  -4   37.71    7.53
  12  10  -4   44.15    7.84
  10  -4  12   32.89    5.69
   4 -12  10   48.39    5.70
  12 -10   4   39.17    6.26
 -10   4  12   51.71    6.33
  -4  12  10   48.16    6.39
 -12  10   4   52.53    6.67
 -10  -4 -12   47.58    6.84
 -10  -4 -12   39.98    8.05
  -4 -12 -10   20.52    9.38
  -4 -12 -10   54.46    6.83
 -12 -10  -4   49.82    7.18
  12  10   4   46.73    9.54
   4  12  10   40.61   13.02
   4  12  10   38.49    6.31
  10   4  12   48.02    7.67
  10   4  12   45.38    8.20
  12 -10  -4   36.14    6.36
   4 -12 -10   45.92    6.25
 -12  10  -4   43.26    6.63
  -4  12 -10   47.96    5.18
 -10   4 -12   41.85    8.38
 -10   4 -12   49.68    6.21
 -12 -10   4   61.24    7.44
 -12 -10   4   31.30    7.56
  -4 -12  10   55.57    5.68
 -10  -4  12   33.74    4.90
 -10  -4  12   27.33    9.22
 -12  -4 -10   43.48    8.46
 -12  -4 -10   50.96    7.41
 -10 -12  -4   46.16    7.01
  -4 -10 -12   48.46    6.30
 -12   4  10   45.86    6.38
 -10  12   4   46.55    6.51
  -4  10  12   51.87    6.48
  12  -4  10   50.23    6.74
  10 -12   4   59.02    7.50
   4 -10  12   47.44    5.15
  12   4 -10   53.35    6.54
  10  12  -4   56.08    7.24
  10  12  -4   30.83    8.69
  -6 -10  12    5.11    4.28
  -6 -10  12    4.29    3.14
 -10 -12   6    7.58    6.44
 -10 -12   6    9.40    4.67
 -12  -6  10   10.66    7.17
 -12  -6  10    7.49    4.22
  -6  10 -12    2.88    3.33
 -10  12  -6    3.83    4.20
 -12   6 -10    5.03    4.71
 -12   6 -10   15.62   11.60
   6 -10 -12    2.81    4.74
  10 -12  -6    2.94    5.07
  12  -6 -10   17.66    5.55
   6  10  12    4.83    4.46
   6  10  12  -18.23   10.72
  10  12   6    0.15    9.64
  10  12   6    2.59    5.39
  12   6  10    6.78    7.02
  12   6  10   -4.65    5.88
  10   6 -12    1.81    4.01
   6  12 -10    3.18    3.51
   6  12 -10    1.81    6.28
  12  10  -6    7.77    6.10
  12  10  -6   -0.42    6.49
  10  -6  12   10.64    3.99
   6 -12  10    0.11    4.01
  12 -10   6   -4.68    4.49
 -10   6  12    2.51    4.40
  -6  12  10   -0.98    4.31
 -12  10   6    3.14    4.79
 -10  -6 -12   16.74    7.43
 -10  -6 -12    7.35    5.32
  -6 -12 -10    5.62    4.86
  -6 -12 -10    7.16    9.73
 -12 -10  -6   -0.67    7.34
 -12 -10  -6   -3.61    5.41
  12  10   6    6.09    7.90
  12  10   6   -2.52    6.56
   6  12  10   12.80   12.05
   6  12  10    7.42    4.83
  10   6  12    8.19    7.93
  10   6  12   10.19    5.42
  12 -10  -6    0.59    5.51
   6 -12 -10    1.02    4.61
  10  -6 -12    4.62    5.06
 -12  10  -6   -1.27    4.61
  -6  12 -10    3.02    3.70
 -10   6 -12   10.37    4.05
 -10   6 -12   -1.41    7.81
 -12 -10   6    4.41    6.03
 -12 -10   6    5.68    4.92
  -6 -12  10    6.06    4.57
  -6 -12  10    2.71    3.50
 -10  -6  12   -5.07    6.19
 -10  -6  12   -0.65    3.62
 -12  -6 -10   -7.65    7.72
 -12  -6 -10   -3.48    5.72
 -10 -12  -6   18.06    5.72
 -10 -12  -6    9.87    6.86
  -6 -10 -12    0.94    4.68
  -6 -10 -12    6.06    7.09
 -12   6  10    9.16    4.54
 -10  12   6    8.81    4.74
  -6  10  12    4.51    4.60
  12  -6  10    4.56    4.61
  10 -12   6   -0.34    4.67
   6 -10  12    7.31    4.10
  12   6 -10   11.89    4.95
  10  12  -6    6.95    4.92
  10  12  -6   -0.76    6.09
   6  10 -12   -4.28    4.41
   6  10 -12    2.46    4.03
 -10 -12   8   92.77    9.15
 -12  -8  10  106.43    9.91
 -12  -8  10   84.62    9.36
  -8  10 -12   87.90    8.58
 -10  12  -8   96.02    9.37
 -12   8 -10   90.31    9.06
   8 -10 -12   96.28    9.42
  12  -8 -10   97.93   10.08
   8  10  12  119.13   14.79
   8  10  12   85.47    9.25
  10  12   8   78.22    9.19
  10   8 -12  110.35   10.61
  10   8 -12   92.61   12.19
   8  12 -10   86.19    8.47
   8  12 -10   99.27   11.07
  12  10  -8   86.24   10.75
   8 -12  10   97.96    9.18
  12 -10   8   98.42    9.68
 -10   8  12  102.61    9.69
  -8  12  10   79.92    8.73
 -12  10   8   96.72    9.73
 -10  -8 -12  115.53   12.56
  10   8  12   81.62    9.13
  10  -8 -12  105.70   10.14
 -12  10  -8  100.76    9.85
  -8  12 -10   96.12    8.86
 -10   8 -12  107.07    9.94
 -12 -10   8  108.44   10.85
 -12 -10   8   78.71    8.60
  -8 -12  10   79.67    7.81
  -8 -12  10  108.55   11.20
 -10  -8  12   76.11    8.09
 -12  -8 -10  112.15   12.44
 -10 -12  -8  115.74   13.53
  -8 -10 -12   99.84   10.11
  -8 -10 -12  122.62   13.81
 -12   8  10  115.11   10.94
 -10  12   8   84.85    8.99
  -8  10  12   79.94    8.41
  12  -8  10   90.54    9.19
   8 -10  12  100.80    9.32
  12   8 -10   77.07   11.41
  12   8 -10   96.62   10.52
  10  12  -8  119.87   12.52
 -12  10 -10  146.95   12.99
 -10  12 -10  150.34   13.12
 -10  10 -12  160.18   13.62
 -12 -10  10  121.14   11.43
 -10 -12  10  159.76   14.48
 -10 -10  12  157.11   13.42
 -10 -10 -12  160.50   16.07
 -12  10  10  156.48   13.81
 -10  12  10  129.39   12.04
 -10  10  12  132.99   12.10
  12 -10  10  146.95   13.08
  10 -12  10  143.04   12.67
  10 -10  12  152.77   13.30
  12  10 -10  151.61   14.23
  10  10 -12  113.73   11.82
 -12   0 -12   36.55    7.34
 -12 -12   0   30.30    6.34
   0 -12 -12   36.80    5.87
 -12  12   0   54.52    7.02
   0  12  12   40.86    6.03
  12   0  12   40.07    9.30
   0 -12  12   43.22    4.54
  12   0 -12   62.70    7.04
  12  12   0   32.14    6.80
   0  12 -12   44.41    4.70
  12  12   2 1322.48  102.83
  12  12   2 1377.49  105.41
   2  12  12 1365.86  104.30
   2  12  12 1553.12  124.00
  12   2  12 1462.13  112.57
  12   2  12 1302.38  100.03
   2 -12 -12 1419.81  108.34
   2 -12 -12 1521.38  121.46
  12  -2 -12 1330.94  101.55
 -12  12  -2 1471.65  112.36
  -2  12 -12 1400.77  106.22
 -12   2 -12 1432.51  109.29
 -12   2 -12 1358.45  104.17
 -12 -12   2 1390.19  106.22
 -12 -12   2 1413.47  108.87
  -2 -12  12 1388.07  105.24
  -2 -12  12 1632.47  124.52
 -12  -2  12 1228.32   93.66
 -12  -2 -12 1420.87  108.65
 -12  -2 -12 1480.12  113.52
 -12 -12  -2 1512.92  116.48
 -12 -12  -2 1351.04  103.39
  -2 -12 -12 1425.10  108.76
  -2 -12 -12 1401.83  110.14
 -12   2  12 1326.71  101.19
 -12  12   2 1447.32  110.45
  -2  12  12 1491.76  113.84
  12  -2  12 1309.78  100.98
  12  -2  12 1335.17  102.56
  12 -12   2 1473.77  112.57
   2 -12  12 1455.78  110.45
  12   2 -12 1315.07  100.37
  12  12  -2 1639.87  126.32
  12  12  -2 1325.65  101.44
   2  12 -12 1377.49  104.47
   4  12  12  351.67   28.25
  12   4  12  459.06   37.32
   4 -12 -12  410.18   32.37
  12  -4 -12  416.74   32.86
 -12  12  -4  444.99   35.02
  -4  12 -12  386.48   29.82
 -12   4 -12  430.39   33.96
 -12 -12   4  489.32   39.58
  -4 -12  12  456.73   35.66
  -4 -12  12  420.87   32.37
 -12  -4  12  418.86   32.82
 -12  -4 -12  452.61   36.61
 -12 -12  -4  501.06   40.61
  -4 -12 -12  391.14   31.09
  -4 -12 -12  506.99   42.19
 -12   4  12  435.99   34.23
 -12  12   4  432.29   34.15
  -4  12  12  399.81   31.64
  12  -4  12  494.61   39.02
  12 -12   4  427.64   33.83
   4 -12  12  416.42   32.21
  12   4 -12  458.64   35.81
  12  12  -4  502.12   40.67
  12   6  12  105.71   12.52
   6 -12 -12   85.89    9.31
  12  -6 -12   86.20    9.12
 -12  12  -6   78.26    8.75
  -6  12 -12   84.80    7.81
 -12 -12   6  116.91   12.24
  -6 -12  12   89.24    9.00
 -12  -6  12   90.22    8.73
 -12  -6 -12  101.57   12.19
 -12 -12  -6  100.83   11.41
  -6 -12 -12  130.13   15.18
 -12   6  12   87.10    9.05
 -12  12   6   92.29    9.48
  -6  12  12   75.26    8.38
  12  -6  12   99.49    9.68
  12 -12   6  108.65   10.63
   6 -12  12  100.79    9.00
  12   6 -12  104.98   10.04
  12  12  -6  122.09   13.12
   6  12 -12  110.88   12.15
  12  12   8   71.06   12.03
  12  12   8   88.24    9.92
   8  12  12   95.25    9.94
  12   8  12   84.78    9.72
  12  -8 -12   65.74    8.30
 -12  12  -8   81.60    8.82
  -8  12 -12   72.73    7.34
 -12   8 -12   78.62   14.26
 -12   8 -12   65.50    7.47
 -12 -12   8   77.06    8.22
 -12 -12   8   83.36    9.88
  -8 -12  12   86.70    8.03
  -8 -12  12   85.59    9.05
 -12  -8  12   87.06    9.52
 -12  -8  12   75.85    7.60
 -12  -8 -12   63.81    9.99
 -12 -12  -8   88.02    9.85
 -12 -12  -8   65.81    9.46
  -8 -12 -12   68.29   11.28
 -12   8  12   94.73    9.57
 -12  12   8   86.09    9.23
  -8  12  12   82.25    9.04
  12  -8  12   78.18    7.98
  12 -12   8   66.22    7.86
   8 -12  12   82.18    8.18
  12   8 -12   86.59    9.42
  12   8 -12   97.68   13.80
  12  12  -8   79.82    9.72
  12  12  -8   82.48    9.77
   8  12 -12   92.45    9.17
   8  12 -12   80.89    9.78
  12  12  10   30.28    6.69
  12  12  10   32.28   10.77
  10  12  12   24.78    6.76
  10  12  12   16.61    9.13
  12  10  12   25.49    9.93
  12  10  12   29.53    6.81
  12 -12 -10   38.85    6.73
 -12  12 -10   35.47    6.26
 -10  12 -12   29.31    5.33
 -12  10 -12   29.03    6.07
 -12 -12  10   28.22    5.50
 -12 -12  10   37.11    6.96
 -10 -12  12   24.47    4.85
 -10 -12  12   39.18    6.79
 -12 -10  12   36.18    6.24
 -12 -10  12   42.76    5.77
 -12 -10 -12   39.47    8.47
 -12 -10 -12   36.41    7.21
 -12 -12 -10   38.60    7.25
 -12 -12 -10   37.76    8.63
 -10 -12 -12   37.81    6.70
 -10 -12 -12   37.36    8.51
 -12  10  12   43.38    6.46
 -12  12  10   38.66    6.51
 -10  12  12   34.54    6.14
  12 -10  12   30.86    5.95
  12 -12  10   25.63    5.29
  10 -12  12   29.40    5.17
  12  10 -12   25.68    6.89
  12  10 -12   24.10    9.00
  12  12 -10   35.62    6.53
  12  12 -10   28.98    7.57
  10  12 -12   41.21    7.51
  10  12 -12   21.63    6.30
  12 -12 -12  371.56   29.88
 -12  12 -12  391.88   31.10
 -12 -12  12  434.73   34.47
 -12  12  12  342.36   27.65
  12 -12  12  387.86   30.86
  13   1   1 1175.42   91.45
  13   1   1 1422.99  108.76
   1  13   1 1170.13   89.24
   1   1  13 1195.52   90.81
   1 -13  -1 1215.62   92.65
   1  -1 -13 1250.54   94.88
 -13   1  -1 1242.07   96.40
 -13   1  -1 1455.78  111.09
  -1  13  -1 1202.93   91.66
  -1   1 -13 1038.09   78.71
 -13  -1   1 1164.84   90.02
  -1 -13   1 1325.65  100.89
  -1  -1  13 1197.64   90.79
 -13  -1  -1 1169.07   90.09
  -1 -13  -1 1238.90   94.41
  -1  -1 -13 1280.16   97.17
 -13   1   1 1462.13  111.51
 -13   1   1 1157.43   90.24
  -1  13   1 1282.28   97.67
  -1   1  13 1177.54   89.38
  13  -1   1 1471.65  112.25
   1 -13   1 1230.43   93.68
   1  -1  13 1173.30   89.02
   1  13  -1 1104.53   84.27
   1   1 -13 1285.45   97.33
  -3 -13   1   52.98   11.15
  -3 -13   1   67.40    7.18
 -13  -1   3   46.36    6.23
 -13  -1   3   26.98   10.08
  -1   3 -13   53.38    4.71
  -3  13  -1   54.49    6.14
   1  -3 -13   60.03    5.94
   1  -3 -13   31.08   10.96
   3 -13  -1   67.87    7.11
  13  -1  -3   51.68    6.65
   1   3  13   53.16    5.67
   1   3  13   54.97   13.67
   3  13   1   48.49    6.02
   3  13   1   34.34   15.45
  13   1   3   42.36   10.97
  13   1   3   60.98    7.76
   3   1 -13   49.85    4.67
   1  13  -3   55.47    6.22
   1  13  -3   60.58   17.00
  13   3  -1   47.18    7.09
  13   3  -1   49.08   11.49
   3  -1  13   70.87    8.28
   1 -13   3   92.40   19.04
   1 -13   3   59.78    6.48
  13  -3   1   64.38    7.59
  -3   1  13   50.69    5.07
  -1  13   3   67.17    7.39
 -13   3   1   44.53    6.21
  -3  -1 -13   47.56    5.30
  -1 -13  -3   64.44   13.39
  -1 -13  -3   52.25    6.49
 -13  -3  -1   31.30    8.37
 -13  -3  -1   54.95    7.04
  13   3   1   43.07   10.00
  13   3   1   64.40    8.59
   1  13   3   61.72    7.07
   1  13   3   61.18   19.53
   3   1  13   45.27    5.44
   3   1  13   64.96    9.17
  13  -3  -1   57.08    7.24
   1 -13  -3   55.92    6.49
   1 -13  -3   69.40   19.59
   3  -1 -13   63.90    5.88
   3  -1 -13   46.06   11.66
 -13   3  -1   40.48    6.32
  -1  13  -3   49.14    5.99
  -3   1 -13   45.90    4.87
  -3   1 -13   66.70    6.96
 -13  -3   1   43.89    6.44
 -13  -3   1   43.81    9.27
  -1 -13   3   59.74    6.31
  -1 -13   3   73.85   12.78
  -3  -1  13   46.20    4.47
 -13  -1  -3   54.07    6.75
  -3 -13  -1   46.58    5.75
  -3 -13  -1   45.93   11.52
  -1  -3 -13   55.41    5.65
  -1  -3 -13   63.11    9.48
 -13   1   3   56.97    6.79
  -3  13   1   56.64    6.56
  -1   3  13   49.08    5.39
  13  -1   3   58.25    7.15
   3 -13   1   50.86    6.04
   1  -3  13   62.43    7.00
  13   1  -3   59.86    7.30
   3  13  -1   62.35    6.62
   3  13  -1   53.99   12.92
   1   3 -13   51.39    4.41
  13   3   3  474.61   38.14
   3  13   3  380.98   29.99
   3   3  13  372.62   29.05
  13  -3  -3  447.10   35.15
   3 -13  -3  418.22   32.73
   3  -3 -13  417.06   32.21
 -13   3  -3  437.48   34.44
  -3  13  -3  432.72   33.63
  -3   3 -13  485.30   37.22
 -13  -3   3  483.60   37.78
  -3 -13   3  432.19   33.65
 -13  -3  -3  472.18   37.32
  -3 -13  -3  393.68   30.97
  -3  -3 -13  377.38   29.36
 -13   3   3  448.69   35.18
  -3  13   3  404.47   31.75
  -3   3  13  410.50   31.73
  13  -3   3  476.52   37.39
   3 -13   3  432.19   33.60
   3  -3  13  388.70   30.26
  13   3  -3  489.95   38.45
   3  13  -3  372.30   29.14
   3   3 -13  448.48   34.16
  -5 -13   1  461.49   35.95
 -13  -1   5  588.77   45.69
  -5  13  -1  545.28   42.18
   1  -5 -13  465.72   35.99
   5 -13  -1  563.59   43.59
  13  -1  -5  581.68   45.25
   1   5  13  453.13   35.20
   1  13  -5  509.10   39.34
   1 -13   5  561.15   43.31
  -5   1  13  536.40   41.09
  -1  13   5  489.53   38.15
 -13   5   1  583.58   45.32
  -1 -13  -5  496.30   38.66
   1  13   5  459.69   35.94
   1 -13  -5  501.91   39.08
  -1  13  -5  499.69   38.67
  -1 -13   5  476.62   36.85
  -5  -1  13  586.76   44.78
  -5 -13  -1  465.41   36.36
  -1  -5 -13  457.90   35.53
 -13   1   5  545.28   42.38
  -5  13   1  570.57   44.20
  -1   5  13  538.94   41.57
   5 -13   1  537.88   41.63
   5  13  -1  456.20   35.51
  -3  -5  13  144.94   11.28
  -3  -5  13  156.16   11.94
  -5 -13   3  149.39   12.77
  -5 -13   3  135.21   14.44
 -13  -3   5  174.99   17.33
 -13  -3   5  129.71   11.66
  -3   5 -13  158.49   12.73
  -3   5 -13  145.58   11.67
  -5  13  -3  149.49   12.62
 -13   3  -5  149.18   17.68
   3  -5 -13  160.92   13.32
   3  -5 -13  113.42   19.18
   5 -13  -3  152.14   13.14
  13  -3  -5  145.79   12.95
   3   5  13  165.15   13.88
   5  13   3  155.63   13.48
  13   3   5  168.22   16.23
  13   3   5  140.82   14.77
   5   3 -13  139.87   11.19
   3  13  -5  115.95   17.73
   3  13  -5  162.40   13.63
  13   5  -3  133.52   13.45
  13   5  -3  159.97   15.98
   5  -3  13  172.45   15.17
   3 -13   5  147.69   12.40
  13  -5   3  146.53   13.12
  -5   3  13  157.22   13.01
  -3  13   5  169.59   14.39
 -13   5   3  157.43   13.81
  -5  -3 -13  130.13   12.64
  -5  -3 -13  177.95   14.68
  -3 -13  -5  146.53   12.62
  -3 -13  -5  118.07   15.59
 -13  -5  -3  164.73   14.97
  13   5   3  130.13   13.97
   3  13   5  125.79   11.38
   5   3  13  156.26   13.44
  13  -5  -3  148.22   13.20
   3 -13  -5  151.93   13.10
   3 -13  -5  129.71   21.31
   5  -3 -13  151.61   12.52
 -13   5  -3  170.97   14.90
  -3  13  -5  181.44   15.03
  -5   3 -13  168.01   13.80
  -5   3 -13  143.78   11.82
 -13  -5   3  142.62   12.76
 -13  -5   3  151.29   15.15
  -3 -13   5  177.53   14.58
  -5  -3  13  165.26   13.00
 -13  -3  -5  125.05   11.98
 -13  -3  -5  149.07   14.12
  -5 -13  -3  131.51   15.00
  -5 -13  -3  175.94   15.02
  -3  -5 -13  164.41   13.82
  -3  -5 -13  132.67   13.99
 -13   3   5  150.34   13.26
  -5  13   3  157.75   13.60
  -3   5  13  173.83   14.34
  13  -3   5  140.92   12.67
   5 -13   3  147.06   12.44
   5  13  -3  166.00   13.91
  13   5   5  697.63   54.63
   5  13   5  786.19   60.57
   5   5  13  769.58   59.12
  -5   5 -13  728.42   55.89
 -13  -5   5  692.66   54.24
  -5 -13   5  838.13   64.15
  -5  -5  13  653.09   49.96
 -13  -5  -5  682.40   53.21
  -5 -13  -5  871.46   66.96
  -5  -5 -13  851.15   65.32
  13   5  -5  693.61   54.85
   5  13  -5  729.27   55.97
  -7 -13   1  163.67   14.10
  -7  13  -1  149.70   12.99
 -13   1  -7  131.82   12.16
 -13   1  -7  159.97   16.54
   1  -7 -13  144.31   12.41
   7 -13  -1  135.74   11.97
  13  -1  -7  129.71   11.82
   1   7  13  129.07   18.84
   1   7  13  148.75   12.78
   7  13   1  168.01   14.38
  13   1   7  168.01   16.86
   1  13  -7  141.56   11.86
  13   7  -1  148.22   15.01
  13   7  -1  135.95   14.40
   7  -1  13  167.69   15.08
   7  -1  13  118.28   11.33
   1 -13   7  136.69   11.39
  13  -7   1  125.27   11.57
  -7   1  13  139.34   11.58
  -1  13   7  150.87   13.03
 -13   7   1  134.89   12.37
  -7  -1 -13  170.55   14.29
  -7  -1 -13  119.23   12.19
  -1 -13  -7  145.05   12.89
 -13  -7  -1  163.88   14.72
 -13  -7  -1  122.83   13.13
  13   7   1  127.49   13.72
   1  13   7  145.68   12.74
   7   1  13  165.05   14.52
  13  -7  -1  143.25   12.94
   1 -13  -7  156.05   13.46
   7  -1 -13  145.90   12.19
 -13   7  -1  142.51   12.77
  -1  13  -7  147.38   12.33
  -7   1 -13  144.20   12.95
 -13  -7   1  173.83   15.88
 -13  -7   1  144.73   13.93
  -1 -13   7  156.16   12.83
  -7  -1  13  132.67   11.00
 -13  -1  -7  132.78   12.33
 -13  -1  -7  164.83   15.83
  -7 -13  -1  168.75   14.68
  -1  -7 -13  159.12   13.49
  -1  -7 -13  126.75   15.57
 -13   1   7  123.57   11.44
  -7  13   1  133.31   11.91
  -1   7  13  149.28   12.74
  -1   7  13  103.49   17.88
  13  -1   7  156.26   18.07
  13  -1   7  122.83   12.03
   7 -13   1  137.64   12.12
   1  -7  13  122.51    9.68
  13   1  -7  140.50   12.63
   7  13  -1  140.71   12.42
  -3  -7  13  741.01   56.17
  -3  -7  13  629.29   47.72
  -7 -13   3  756.78   58.23
 -13  -3   7  606.96   47.09
 -13  -3   7  755.51   59.16
  -3   7 -13  602.73   45.92
  -7  13  -3  676.26   52.06
 -13   3  -7  588.87   45.93
   3  -7 -13  648.97   50.00
   7 -13  -3  633.52   48.95
   7  13   3  699.75   54.11
  13   3   7  754.34   59.27
   7   3 -13  635.74   48.67
   3  13  -7  709.59   54.36
  13   7  -3  699.33   54.96
   7  -3  13  766.83   59.41
   7  -3  13  627.49   48.87
   3 -13   7  642.41   49.26
  13  -7   3  623.47   48.43
  -7   3  13  641.77   49.28
  -3  13   7  658.07   50.85
 -13   7   3  589.19   45.84
  -7  -3 -13  721.65   55.50
  -7  -3 -13  648.65   50.79
  -3 -13  -7  694.99   53.73
 -13  -7  -3  637.86   50.36
 -13  -7  -3  760.16   58.93
  13   7   3  699.01   54.59
   3  13   7  716.36   55.30
  13  -7  -3  595.86   46.35
   3 -13  -7  657.33   50.81
   7  -3 -13  630.98   48.49
 -13   7  -3  600.30   46.65
  -3  13  -7  651.61   50.01
  -7   3 -13  762.59   58.56
 -13  -7   3  737.10   57.27
  -3 -13   7  714.03   54.67
  -7  -3  13  717.21   54.76
 -13  -3  -7  727.47   56.63
  -7 -13  -3  666.74   51.52
  -3  -7 -13  765.77   58.91
 -13   3   7  655.74   50.70
  -7  13   3  669.07   51.63
  -3   7  13  670.02   51.60
   7 -13   3  636.48   49.14
   7  13  -3  747.04   57.42
 -13  -5   7   34.28    8.91
 -13  -5   7   28.38    5.28
  -7  13  -5   42.98    5.75
 -13   5  -7   45.61   13.10
   5  -7 -13   42.02    5.62
   7 -13  -5   30.70    5.30
  13  -5  -7   40.22    6.37
   7   5 -13   31.53    4.01
  13   7  -5   46.76    9.53
   5 -13   7   29.74    4.78
  13  -7   5   33.16    6.14
  -7   5  13   46.36    5.88
  -5  13   7   49.52    6.40
 -13   7   5   29.13    6.33
  -5 -13  -7   38.29    6.09
   5  13   7   12.55   10.69
   7   5  13   19.31    8.92
  13  -7  -5   26.77    5.73
   5 -13  -7   39.99    5.70
   7  -5 -13   40.92    5.57
  -5  13  -7   41.09    5.35
  -7   5 -13   34.80    4.76
 -13  -7   5   26.81    5.69
  -7  -5  13   33.10    4.17
  -7 -13  -5   46.38    6.72
  -5  -7 -13   24.81    7.43
 -13   5   7   44.90    6.73
  -7  13   5   51.20    6.51
   7 -13   5   35.72    5.59
  13   5  -7   52.47   12.36
  13   5  -7   23.68    6.21
  13   7   7 1031.00   79.63
  13   7   7  789.57   62.04
   7  13   7  991.01   76.11
   7   7  13  930.92   71.38
  13  -7  -7  874.42   67.32
   7 -13  -7  816.76   62.83
   7  -7 -13  838.45   64.29
 -13   7  -7  907.75   69.77
  -7  13  -7  898.97   68.77
  -7   7 -13 1033.01   79.40
  -7   7 -13  882.15   67.34
 -13  -7   7  849.03   65.38
 -13  -7   7 1007.52   77.61
  -7 -13   7  986.57   75.41
  -7  -7  13  878.13   66.85
  -7  -7  13  986.89   75.14
 -13  -7  -7  885.21   69.17
 -13  -7  -7 1008.79   77.54
  -7 -13  -7  956.63   73.53
  -7 -13  -7  772.75   61.53
  -7  -7 -13 1010.37   77.45
 -13   7   7  948.16   72.80
  -7  13   7  886.06   68.09
  -7   7  13  935.05   71.56
  13  -7   7  865.11   66.70
   7 -13   7  820.04   62.96
   7  -7  13  828.61   63.37
  13   7  -7  943.40   73.11
   7  13  -7  957.58   73.22
  -1  -9  13 1219.85   92.34
  -9 -13   1 1268.52   96.97
  -9 -13   1 1291.80   99.62
 -13  -1   9 1359.51  103.76
  -9  13  -1 1332.00  101.62
 -13   1  -9 1287.57   99.15
 -13   1  -9 1267.46   97.00
   1  -9 -13 1463.19  115.11
   1  -9 -13 1155.32   88.26
   9 -13  -1 1237.84   94.59
  13  -1  -9 1155.32   88.37
   1   9  13 1482.23  118.07
   1   9  13 1139.45   87.11
   9  13   1 1417.70  110.14
   9  13   1 1211.39   92.67
  13   1   9 1426.16  109.71
  13   1   9 1257.94   97.01
   9   1 -13 1266.41   96.39
   1  13  -9 1245.25   94.64
  13   9  -1 1163.78   89.48
  13   9  -1 1376.44  106.12
   9  -1  13 1290.74   99.05
   9  -1  13 1282.28   98.53
   1 -13   9 1599.67  124.42
   1 -13   9 1196.58   90.90
  13  -9   1 1224.09   93.64
  -9   1  13 1248.42   95.01
  -1  13   9 1208.22   92.36
 -13   9   1 1269.58   97.11
  -9  -1 -13 1449.44  111.09
  -9  -1 -13 1187.06   90.68
  -1 -13  -9 1233.61   97.49
  -1 -13  -9 1257.94   96.15
 -13  -9  -1 1223.03   94.43
 -13  -9  -1 1180.71   90.46
  13   9   1 1462.13  112.57
  13   9   1 1181.77   90.81
   1  13   9 1290.74  104.62
   1  13   9 1208.22   92.44
   9   1  13 1482.23  113.63
   9   1  13 1234.67   94.60
  13  -9  -1 1243.13   95.03
   1 -13  -9 1430.39  113.94
   1 -13  -9 1190.23   91.05
   9  -1 -13 1336.23  101.74
 -13   9  -1 1259.00   96.30
  -1  13  -9 1283.33   97.52
  -9   1 -13 1364.80  104.26
  -9   1 -13 1189.17   90.91
 -13  -9   1 1207.16   92.63
 -13  -9   1 1332.00  102.57
  -1 -13   9 1355.28  104.68
  -1 -13   9 1186.00   90.16
  -9  -1  13 1255.83   95.56
 -13  -1  -9 1242.07   95.24
 -13  -1  -9 1108.77   85.38
  -9 -13  -1 1166.96   89.29
  -9 -13  -1 1592.26  122.41
  -1  -9 -13 1269.58   99.34
  -1  -9 -13 1212.45   92.58
 -13   1   9 1349.99  103.01
  -9  13   1 1245.25   95.10
  -1   9  13 1342.58  107.70
  -1   9  13 1061.16   81.09
  13  -1   9 1397.60  107.17
  13  -1   9 1272.75   98.61
   9 -13   1 1294.97   98.93
   1  -9  13 1347.87  102.07
  13   1  -9 1242.07   95.00
   9  13  -1 1460.02  113.20
   9  13  -1 1138.39   87.11
  -3  -9  13  897.80   68.04
  -9 -13   3  942.56   72.28
  -9 -13   3  788.94   61.73
 -13  -3   9  838.87   64.47
  -3   9 -13  790.84   60.10
  -9  13  -3  914.10   70.10
 -13   3  -9  778.25   60.10
   3  -9 -13  790.63   66.29
   3  -9 -13  779.10   59.87
   9 -13  -3  791.90   60.95
  13  -3  -9  770.64   59.46
   3   9  13  970.17   74.44
   3   9  13  763.55   62.57
   9  13   3  894.74   68.84
   9  13   3  782.48   62.67
  13   3   9  816.45   64.34
   9   3 -13  840.57   64.27
   3  13  -9  903.52   72.29
   3  13  -9  874.85   66.72
   9  -3  13  846.81   65.39
   3 -13   9  819.09   62.52
  13  -9   3  815.81   63.00
  -9   3  13  866.59   66.29
  -3  13   9  907.22   69.74
 -13   9   3  821.95   63.38
  -9  -3 -13  856.86   66.73
  -9  -3 -13 1001.28   76.78
  -3 -13  -9  724.61   59.32
  -3 -13  -9  883.20   67.94
 -13  -9  -3  773.91   61.09
 -13  -9  -3  935.26   71.97
  13   9   3  914.31   70.62
  13   9   3  755.08   59.51
   3  13   9  912.62   70.14
   3  13   9  827.13   69.40
   9   3  13  797.93   62.39
   9   3  13  943.19   72.50
  13  -9  -3  807.66   62.27
   3 -13  -9  833.48   64.12
   3 -13  -9  825.33   70.05
   9  -3 -13  863.00   66.15
 -13   9  -3  845.54   65.13
  -3  13  -9  900.56   68.67
  -9   3 -13  822.79   63.16
 -13  -9   3  978.53   75.30
 -13  -9   3  749.05   58.73
  -3 -13   9  893.89   69.37
  -3 -13   9  875.38   66.77
  -9  -3  13  765.98   58.52
 -13  -3  -9  945.63   73.01
 -13  -3  -9  802.37   62.35
  -9 -13  -3  783.65   61.90
  -9 -13  -3  955.89   73.48
  -3  -9 -13  960.54   73.66
  -3  -9 -13  723.03   57.76
 -13   3   9  820.89   63.24
  -9  13   3  893.04   68.66
  -3   9  13  918.01   70.43
  13  -3   9  740.17   57.39
   9 -13   3  799.94   61.64
   3  -9  13  804.91   61.23
  13   3  -9  796.77   61.42
   9  13  -3  816.45   64.63
   9  13  -3  918.44   70.45
   3   9 -13  753.71   58.45
  -5  -9  13 1651.51  125.05
  -5  -9  13 1509.74  114.47
  -9 -13   5 1464.25  111.62
  -9 -13   5 1676.90  128.33
 -13  -5   9 1526.67  116.38
 -13  -5   9 1556.29  119.13
  -5   9 -13 1411.35  107.07
  -9  13  -5 1543.60  117.44
 -13   5  -9 1528.79  116.59
 -13   5  -9 1616.60  124.52
   5  -9 -13 1503.39  114.47
   9 -13  -5 1443.09  110.14
  13  -5  -9 1599.67  122.09
   5   9  13 1586.97  123.68
   5   9  13 1528.79  116.59
   9  13   5 1420.87  108.55
   9  13   5 1661.03  128.86
  13   5   9 1580.63  121.67
  13   5   9 1361.62  104.55
   9   5 -13 1599.67  121.56
   5  13  -9 1627.18  125.16
   5  13  -9 1406.06  106.86
  13   9  -5 1457.90  111.62
  13   9  -5 1599.67  122.83
   9  -5  13 1513.97  115.43
   5 -13   9 1512.92  115.00
  13  -9   5 1472.71  112.46
  -9   5  13 1487.52  113.20
  -5  13   9 1537.25  117.22
 -13   9   5 1571.11  119.87
  -9  -5 -13 1615.54  123.04
  -9  -5 -13 1500.22  115.11
  -5 -13  -9 1580.63  122.62
  -5 -13  -9 1523.50  116.17
 -13  -9  -5 1471.65  112.46
 -13  -9  -5 1573.22  121.24
  13   9   5 1646.22  126.64
  13   9   5 1456.84  111.62
   5  13   9 1535.13  120.29
   5  13   9 1483.29  113.20
   9   5  13 1576.40  120.29
   9   5  13 1596.50  122.83
  13  -9  -5 1452.61  110.88
   5 -13  -9 1476.94  112.68
   9  -5 -13 1426.16  108.65
 -13   9  -5 1614.48  123.04
  -5  13  -9 1488.58  113.10
  -9   5 -13 1634.58  124.63
  -9   5 -13 1547.83  117.86
 -13  -9   5 1487.52  113.52
 -13  -9   5 1484.35  113.63
  -5 -13   9 1485.41  112.89
  -5 -13   9 1551.00  118.60
  -9  -5  13 1537.25  117.12
  -9  -5  13 1566.87  119.02
 -13  -5  -9 1559.47  119.76
 -13  -5  -9 1572.16  120.19
  -9 -13  -5 1503.39  114.79
  -9 -13  -5 1528.79  118.18
  -5  -9 -13 1516.09  115.53
  -5  -9 -13 1412.41  109.50
 -13   5   9 1467.42  111.93
  -9  13   5 1478.00  112.68
  -5   9  13 1585.92  120.82
  13  -5   9 1428.28  109.08
   9 -13   5 1501.28  114.47
   5  -9  13 1540.42  116.91
  13   5  -9 1552.06  118.39
   9  13  -5 1489.64  113.52
   9  13  -5 1482.23  114.16
   5   9 -13 1650.45  125.27
   5   9 -13 1403.94  106.86
  -7  -9  13 3720.93  281.42
  -7  -9  13 4022.45  304.17
  -9 -13   7 3663.80  278.25
  -9 -13   7 3840.48  290.84
 -13  -7   9 3802.39  288.09
 -13  -7   9 3930.41  298.14
  -7   9 -13 3965.32  300.04
  -9  13  -7 3885.97  294.23
 -13   7  -9 3862.70  292.74
   7  -9 -13 3757.96  284.60
  13  -7  -9 3719.87  282.06
   7   9  13 3794.99  287.56
   7   9  13 3828.84  292.32
   9  13   7 3844.71  291.37
  13   7   9 3530.49  267.99
  13   7   9 4367.35  332.31
   9   7 -13 3469.13  262.91
   7  13  -9 3855.29  291.90
   7  13  -9 3890.20  295.71
  13   9  -7 4072.18  309.35
  13   9  -7 3683.90  279.62
   9  -7  13 3732.56  282.69
   7 -13   9 3352.75  254.02
  13  -9   7 3624.65  274.86
  -9   7  13 3741.03  283.33
  -7  13   9 3818.26  289.46
 -13   9   7 3988.60  302.27
  -9  -7 -13 3869.04  293.17
  -9  -7 -13 3717.75  282.48
  -7 -13  -9 3924.06  299.09
 -13  -9  -7 3694.48  281.32
  13   9   7 3638.40  276.03
   7  13   9 3679.67  278.99
   9   7  13 3779.12  286.50
   9   7  13 3800.28  289.68
   9  -7 -13 3652.16  276.66
 -13   9  -7 3924.06  297.29
  -7  13  -9 3450.08  261.11
  -9   7 -13 3717.75  282.06
  -9   7 -13 4053.13  306.82
 -13  -9   7 3770.65  285.87
 -13  -9   7 4076.41  309.14
  -7 -13   9 3836.25  291.05
  -7 -13   9 4065.83  307.66
  -9  -7  13 4127.19  312.32
  -9  -7  13 3927.23  297.40
 -13  -7  -9 3651.10  277.93
  -9 -13  -7 3838.36  292.43
  -7  -9 -13 4008.70  303.85
  -7  -9 -13 3858.46  293.70
 -13   7   9 3914.54  296.66
  -9  13   7 3876.45  293.80
  -7   9  13 3942.05  298.67
  13  -7   9 3909.25  296.34
   9 -13   7 3965.32  300.47
   7  -9  13 3764.30  284.91
  13   7  -9 3442.68  261.43
  13   7  -9 3994.94  303.54
   9  13  -7 3800.28  287.88
   9  13  -7 3478.65  264.81
   7   9 -13 4357.83  329.98
   7   9 -13 3954.74  299.30
  13   9   9 4920.68  372.94
   9  13   9 4904.81  371.67
   9   9  13 4696.39  357.81
   9   9  13 4850.85  367.44
   9  -9 -13 5123.81  387.75
 -13   9  -9 5020.13  380.13
  -9  13  -9 4940.78  373.79
  -9   9 -13 5174.60  391.56
 -13  -9   9 4877.30  369.45
 -13  -9   9 5014.84  379.71
  -9 -13   9 4861.43  368.60
  -9 -13   9 5310.02  401.72
  -9  -9  13 5146.03  389.23
  -9  -9  13 4847.68  366.70
 -13  -9  -9 4809.59  365.43
  -9 -13  -9 4987.33  379.29
  -9  -9 -13 4442.47  337.60
  -9  -9 -13 5261.35  398.44
 -13   9   9 5222.21  395.47
  -9  13   9 5297.32  400.98
  -9   9  13 5233.84  396.00
  13  -9   9 5149.20  389.97
   9 -13   9 5246.54  397.06
   9  -9  13 4808.53  364.05
  13   9  -9 5141.80  389.76
  13   9  -9 5239.13  397.38
   9  13  -9 5179.89  392.93
   9  13  -9 5005.32  378.76
   9   9 -13 4826.52  365.43
   9   9 -13 5036.00  381.40
  -1 -11  13  737.31   56.02
  -1 -11  13  735.19   56.67
 -11 -13   1  713.82   56.08
 -11 -13   1  823.22   63.51
 -13  -1  11  803.96   61.78
  -1  11 -13  731.07   55.62
 -11  13  -1  786.19   60.58
 -13   1 -11  704.19   54.58
 -13   1 -11  829.88   64.71
   1 -11 -13  719.53   60.34
   1 -11 -13  759.42   58.54
  11 -13  -1  800.68   61.91
  13  -1 -11  716.25   55.35
   1  11  13  782.91   60.35
   1  11  13  671.82   58.74
  11  13   1  714.24   57.32
  11  13   1  784.18   60.59
  13   1  11  717.10   56.24
  13   1  11  725.67   57.19
  11   1 -13  743.34   57.11
   1  13 -11  748.95   57.12
  13  11  -1  741.33   57.70
  13  11  -1  643.89   51.38
  11  -1  13  751.70   58.87
  11  -1  13  826.18   64.37
   1 -13  11  743.23   56.67
   1 -13  11  623.15   51.28
  13 -11   1  744.82   57.65
 -11   1  13  757.09   58.13
  -1  13  11  816.76   62.98
 -13  11   1  751.91   58.15
 -11  -1 -13  838.03   64.65
 -11  -1 -13  820.04   63.58
  -1 -13 -11  710.01   58.33
  -1 -13 -11  777.19   60.00
 -13 -11  -1  763.65   59.12
 -13 -11  -1  720.70   57.21
  13  11   1  752.54   58.43
  13  11   1  649.18   51.89
   1  13  11  787.25   60.75
   1  13  11  671.08   59.04
  11   1  13  815.92   63.39
  11   1  13  673.94   53.14
   1 -13 -11  788.20   60.80
   1 -13 -11  709.38   60.43
  11  -1 -13  750.11   57.69
 -13  11  -1  733.39   56.71
  -1  13 -11  691.29   52.78
 -11   1 -13  815.81   63.05
 -11   1 -13  764.92   59.09
 -13 -11   1  818.77   63.29
 -13 -11   1  708.74   56.04
  -1 -13  11  706.31   55.51
  -1 -13  11  869.13   66.36
 -11  -1  13  730.01   56.12
 -13  -1 -11  743.44   57.68
 -13  -1 -11  784.18   60.79
 -11 -13  -1  866.70   66.82
 -11 -13  -1  675.84   53.46
  -1 -11 -13  808.30   62.30
  -1 -11 -13  681.13   55.84
 -13   1  11  766.09   58.98
 -11  13   1  803.01   61.87
  -1  11  13  721.44   55.60
  13  -1  11  670.13   52.73
  13  -1  11  807.45   63.31
  11 -13   1  755.82   58.50
   1 -11  13  663.57   52.56
   1 -11  13  754.34   57.40
  13   1 -11  720.70   55.69
  11  13  -1  804.38   62.07
  11  13  -1  818.24   64.94
   1  11 -13  827.98   62.90
 -11 -13   3  271.48   23.28
 -13  -3  11  302.37   24.21
  -3  11 -13  354.64   27.33
 -11  13  -3  337.92   27.02
 -13   3 -11  296.45   24.08
   3 -11 -13  348.18   27.71
  13   3  11  270.53   23.59
  11   3 -13  289.04   23.09
   3  13 -11  346.38   26.86
  13  11  -3  270.21   23.47
  11  -3  13  280.89   23.47
   3 -13  11  296.02   23.18
  13 -11   3  320.46   25.89
 -11   3  13  325.96   25.81
  -3  13  11  356.33   28.50
 -13  11   3  321.10   25.94
 -11  -3 -13  296.45   25.05
  -3 -13 -11  342.26   27.55
 -13 -11  -3  262.17   23.21
   3  13  11  355.48   28.41
  11   3  13  296.66   25.06
   3 -13 -11  258.78   29.52
   3 -13 -11  340.25   27.26
  11  -3 -13  311.05   24.82
 -13  11  -3  302.58   24.68
  -3  13 -11  293.38   22.93
 -11   3 -13  278.25   22.39
 -13 -11   3  269.36   23.13
  -3 -13  11  326.60   25.38
 -11  -3  13  323.64   25.53
 -13  -3 -11  279.10   23.84
 -11 -13  -3  274.23   24.02
  -3 -11 -13  340.46   27.25
 -13   3  11  335.49   26.79
 -11  13   3  355.48   28.47
  -3  11  13  316.55   25.38
  13  -3  11  286.82   23.64
  11 -13   3  309.14   25.04
   3 -11  13  311.58   24.21
  13   3 -11  288.51   23.21
  -5 -11  13  168.64   14.20
  -5 -11  13  127.80   10.42
 -11 -13   5  110.35   10.80
 -11 -13   5  131.30   13.28
 -13  -5  11  154.68   15.63
 -13  -5  11  133.20   11.82
  -5  11 -13  137.54   11.29
 -11  13  -5  151.61   13.21
 -13   5 -11  145.47   15.66
 -13   5 -11  137.22   12.57
   5 -11 -13  132.46   11.88
   5 -11 -13  179.12   24.60
  13  -5 -11  122.41   11.34
   5  11  13  141.24   17.83
   5  11  13  139.12   12.62
  11  13   5  136.80   13.01
  13   5  11  162.61   15.87
  13   5  11  117.01   12.44
  11   5 -13  146.85   12.55
   5  13 -11  178.38   17.38
   5  13 -11  120.40   10.29
  13  11  -5  140.71   14.21
  13  11  -5  131.30   13.18
  11  -5  13  147.69   13.12
   5 -13  11  147.06   12.49
  13 -11   5  141.98   13.08
 -11   5  13  147.91   12.79
  -5  13  11  121.56   11.32
 -13  11   5  144.20   13.03
 -11  -5 -13  137.64   12.72
 -11  -5 -13  143.99   14.67
  -5 -13 -11  158.49   17.33
 -13 -11  -5  173.09   17.02
  13  11   5  120.82   12.24
   5  13  11  127.70   11.89
  11   5  13  128.65   12.31
  11   5  13  144.31   14.76
   5 -13 -11  127.17   24.55
  11  -5 -13  138.38   12.35
 -13  11  -5  152.14   13.69
  -5  13 -11  136.90   11.49
 -11   5 -13  147.17   12.84
 -11   5 -13  108.55   11.86
 -13 -11   5  143.67   13.91
 -13 -11   5  143.89   13.18
  -5 -13  11  172.77   15.03
  -5 -13  11  126.32   10.60
 -11  -5  13  135.53   11.64
 -11  -5  13  137.96   13.38
 -13  -5 -11  148.75   13.57
 -13  -5 -11  109.71   12.57
 -11 -13  -5  155.31   15.80
  -5 -11 -13  155.95   16.94
  -5 -11 -13  133.41   12.31
 -13   5  11  130.13   11.75
 -11  13   5  124.95   11.64
  -5  11  13  143.78   12.83
  13  -5  11  152.67   13.86
  11 -13   5  145.37   13.08
   5 -11  13  149.70   12.35
  13   5 -11  152.46   13.46
  11  13  -5  149.28   15.33
   5  11 -13  127.49   10.71
  -7 -11  13    4.52    3.30
  -7 -11  13    7.33    4.75
 -11 -13   7    6.35    4.84
 -11 -13   7    6.15    6.17
 -13  -7  11   15.95    7.12
 -13  -7  11    2.48    3.95
  -7  11 -13    8.61    3.76
 -11  13  -7    7.32    4.49
 -13   7 -11    3.08   11.20
 -13   7 -11    7.71    4.61
   7 -11 -13    2.22    4.47
  13  -7 -11    8.70    4.95
   7  11  13    9.00    5.44
  11  13   7    6.75    5.65
  13   7  11    8.55    6.77
  11   7 -13   11.88    5.19
   7  13 -11   17.44    4.24
   7  13 -11   -0.02    6.18
  13  11  -7   24.68    7.57
  13  11  -7   -3.54    5.67
  11  -7  13    7.27    4.39
   7 -13  11    8.54    4.18
  13 -11   7    2.76    4.82
 -11   7  13    5.85    4.25
  -7  13  11    8.06    4.88
 -13  11   7    3.83    4.96
 -11  -7 -13   11.78    7.49
 -11  -7 -13   13.38    6.00
  -7 -13 -11   15.72    8.25
 -13 -11  -7    7.83    7.47
  13  11   7   11.07    6.13
   7  13  11    6.41    5.47
  11   7  13   -0.10    8.01
  11   7  13   13.64    6.33
  11  -7 -13    5.80    4.71
 -13  11  -7    5.19    4.88
  -7  13 -11   13.36    3.89
 -11   7 -13    4.58    4.23
 -11   7 -13    3.66    8.71
 -13 -11   7    1.34    5.04
 -13 -11   7   10.48    6.85
  -7 -13  11    5.73    3.69
  -7 -13  11    6.06    5.30
 -11  -7  13    2.60    3.83
 -11  -7  13   16.24    6.34
 -13  -7 -11    8.75    8.20
 -11 -13  -7    5.10    6.62
  -7 -11 -13   -3.77    7.48
 -13   7  11    6.53    5.29
 -11  13   7    6.02    5.03
  -7  11  13   13.04    4.79
  13  -7  11    3.48    4.72
  11 -13   7   14.29    5.33
   7 -11  13    5.34    3.39
  13   7 -11    7.27    5.51
  11  13  -7    7.41    5.69
  11  13  -7   12.05    7.77
   7  11 -13    8.26    5.05
   7  11 -13   11.09    4.85
  -9 -11  13  357.92   28.24
 -11 -13   9  383.52   30.36
 -11 -13   9  327.87   27.13
 -13  -9  11  365.22   28.98
 -13  -9  11  381.93   30.51
  -9  11 -13  350.09   27.66
 -11  13  -9  357.28   28.42
 -13   9 -11  406.79   32.23
  11 -13  -9  360.14   28.93
   9  11  13  376.64   30.25
  11  13   9  406.37   32.62
  13   9  11  393.78   31.99
  13   9  11  307.03   27.59
  11   9 -13  359.19   29.14
  11   9 -13  412.72   34.35
   9  13 -11  391.98   31.02
   9  13 -11  312.53   26.27
  13  11  -9  384.79   31.74
  13  11  -9  323.85   26.82
  11  -9  13  401.82   32.05
   9 -13  11  333.79   26.53
  13 -11   9  385.42   30.80
 -11   9  13  374.31   29.76
  -9  13  11  365.43   29.26
 -13  11   9  365.85   29.33
 -11  -9 -13  326.28   27.59
  -9 -13 -11  397.17   31.97
  -9 -13 -11  325.54   28.51
 -13 -11  -9  313.16   27.00
 -13 -11  -9  367.12   29.57
  13  11   9  390.92   31.78
  13  11   9  298.99   26.94
   9  13  11  402.77   32.33
   9  13  11  341.09   31.00
  11   9  13  391.35   31.56
  13 -11  -9  351.78   28.57
 -13  11  -9  356.33   28.44
  -9  13 -11  359.71   28.30
 -11   9 -13  349.45   27.71
 -13 -11   9  416.42   32.99
 -13 -11   9  334.96   27.01
  -9 -13  11  315.38   25.84
  -9 -13  11  400.02   31.31
 -11  -9  13  393.04   31.02
 -11  -9  13  326.28   25.72
 -13  -9 -11  299.62   26.21
 -13  -9 -11  389.97   31.50
 -11 -13  -9  398.97   31.98
 -11 -13  -9  308.30   26.84
  -9 -11 -13  357.39   30.72
 -13   9  11  354.00   28.35
 -11  13   9  369.55   29.57
  -9  11  13  370.93   29.60
  13  -9  11  369.34   29.51
  11 -13   9  352.41   28.06
   9 -11  13  366.80   29.05
  13   9 -11  334.43   27.59
  13   9 -11  375.80   31.26
  11  13  -9  413.67   32.95
  11  13  -9  330.94   27.81
   9  11 -13  400.87   31.85
   9  11 -13  327.45   26.52
  13  11  11  119.34   14.54
  13  11  11   87.10   10.30
  11  13  11   90.24   10.30
  11  13  11   88.41   14.26
  11  11  13   97.29   13.75
  11  11  13   92.02   10.34
  13 -11 -11   97.85   10.41
  11 -13 -11   83.15    9.11
  11 -11 -13   89.71    9.65
 -13  11 -11   88.46    9.31
 -11  13 -11   89.28    9.22
 -11  11 -13   76.74    8.06
 -13 -11  11   99.82   10.00
 -13 -11  11   97.23    9.91
 -11 -13  11  101.61    9.85
 -11 -13  11   95.13   10.52
 -11 -11  13   98.83    9.30
 -11 -11  13  102.13    9.75
 -13 -11 -11   96.92   12.04
 -13 -11 -11   78.95    9.47
 -11 -13 -11  102.08   12.47
 -11 -13 -11   87.69   10.24
 -11 -11 -13  101.62   12.08
 -11 -11 -13  102.41   10.87
 -13  11  11   96.39   10.02
 -11  13  11   95.51    9.86
 -11  11  13   87.97    9.29
  13 -11  11  102.41   10.26
  11 -13  11   95.39    9.44
  11 -11  13   99.55    9.72
  13  11 -11  114.16   12.19
  13  11 -11   87.07   11.15
  11  13 -11   89.35   11.18
  11  13 -11   97.94   10.50
  11  11 -13   84.71   10.55
  11  11 -13   96.90    9.96
   1  13  13  429.75   34.04
  13   1  13  349.77   29.62
  13  -1 -13  353.90   28.18
  -1  13 -13  434.62   33.42
 -13   1 -13  376.54   30.12
 -13 -13   1  375.06   31.27
  -1 -13  13  355.38   29.07
 -13  -1  13  378.02   29.76
 -13  -1 -13  388.70   31.40
 -13 -13  -1  337.18   28.81
  -1 -13 -13  370.51   33.49
 -13   1  13  402.14   31.69
 -13  13   1  432.29   34.26
  -1  13  13  440.44   34.79
  13  -1  13  334.85   27.93
   1 -13  13  339.51   26.26
  13   1 -13  415.89   32.79
  13  13   3 1106.65   85.25
   3  13  13 1059.04   81.32
  13   3  13  876.22   68.48
  13 -13  -3  893.78   69.12
   3 -13 -13  856.97   73.04
  13  -3 -13  946.47   72.66
 -13  13  -3  971.76   74.77
  -3  13 -13  918.75   69.95
 -13   3 -13  995.67   76.47
 -13 -13   3 1048.25   80.52
 -13 -13   3  835.28   65.61
  -3 -13  13 1023.07   77.75
  -3 -13  13  897.28   69.00
 -13  -3  13  909.97   69.75
 -13  -3  13 1024.97   80.24
 -13  -3 -13 1006.04   77.37
 -13  -3 -13  926.16   72.21
 -13 -13  -3  866.38   68.16
  -3 -13 -13  832.84   67.75
 -13   3  13  930.07   71.34
 -13  13   3  958.43   73.73
  -3  13  13  991.86   76.23
  13  -3  13  984.35   76.26
  13  -3  13 1100.30   85.97
   3 -13  13 1013.12   77.15
  13   3 -13  892.30   68.55
  13  13  -3 1108.77   85.31
  13  13  -3  846.81   66.93
   3  13 -13 1014.50   77.13
  13  13   5  347.76   28.47
  13  13   5  385.95   33.42
   5  13  13  334.53   26.99
  13   5  13  341.31   28.24
  13 -13  -5  347.55   28.24
   5 -13 -13  300.89   33.59
  13  -5 -13  335.80   26.92
 -13  13  -5  363.42   29.12
  -5  13 -13  363.31   28.33
 -13   5 -13  365.43   29.18
 -13   5 -13  384.37   31.82
 -13 -13   5  309.14   26.19
 -13 -13   5  340.88   27.56
  -5 -13  13  329.67   26.17
  -5 -13  13  327.97   25.51
 -13  -5  13  341.31   26.98
 -13  -5  13  338.98   28.25
 -13  -5 -13  331.89   27.85
 -13 -13  -5  373.68   31.42
 -13 -13  -5  354.32   28.81
  -5 -13 -13  339.72   30.22
 -13   5  13  306.07   24.50
 -13  13   5  354.85   28.51
  -5  13  13  313.27   25.32
  13  -5  13  336.23   27.11
   5 -13  13  347.02   27.12
  13   5 -13  386.06   30.51
  13  13  -5  354.74   29.93
  13  13  -5  319.93   26.25
   5  13 -13  353.26   29.77
   5  13 -13  327.45   25.54
  13  13   7 2598.41  197.63
  13  13   7 2886.18  221.22
   7  13  13 2503.19  190.33
   7  13  13 2830.11  218.16
  13   7  13 2551.86  194.35
  13 -13  -7 2495.78  189.91
 -13  13  -7 2688.34  204.30
  -7  13 -13 2851.26  216.04
 -13   7 -13 2582.54  197.10
 -13   7 -13 2744.41  208.32
 -13 -13   7 2680.93  203.66
 -13 -13   7 2560.32  195.20
  -7 -13  13 3015.25  228.84
  -7 -13  13 2852.32  215.93
 -13  -7  13 2684.10  204.08
 -13  -7  13 2632.26  199.64
 -13  -7 -13 2492.61  190.54
 -13 -13  -7 2649.19  201.55
 -13 -13  -7 2813.18  214.77
  -7 -13 -13 2680.93  203.87
  -7 -13 -13 2960.24  226.62
 -13   7  13 2528.58  192.02
 -13  13   7 2708.44  205.88
  -7  13  13 2584.65  196.47
  13  -7  13 2575.13  195.73
  13 -13   7 2629.09  199.85
   7 -13  13 2628.03  199.22
  13   7 -13 2655.54  201.76
  13  13  -7 2625.91  199.75
  13  13  -7 2595.23  198.16
   7  13 -13 2581.48  195.73
   7  13 -13 2820.58  214.66
  13  13   9 3299.85  252.54
  13  13   9 3207.81  243.87
   9  13  13 3173.95  241.11
   9  13  13 3396.13  260.79
  13   9  13 3159.14  241.64
  13   9  13 3092.49  235.19
  13 -13  -9 3170.78  240.90
   9 -13 -13 3273.40  248.31
 -13  13  -9 3351.69  254.44
  -9  13 -13 3424.69  259.42
 -13   9 -13 3134.80  239.53
 -13   9 -13 3805.57  288.41
 -13 -13   9 2939.08  223.76
 -13 -13   9 3299.85  250.32
  -9 -13  13 2782.50  210.96
  -9 -13  13 3383.43  256.24
 -13  -9  13 3022.66  229.48
 -13  -9  13 3571.75  270.63
 -13  -9 -13 3275.52  248.84
 -13  -9 -13 3201.46  244.29
 -13 -13  -9 3316.78  252.01
 -13 -13  -9 3067.09  234.03
  -9 -13 -13 3188.76  242.17
  -9 -13 -13 3283.98  251.17
 -13   9  13 3260.70  247.46
 -13  13   9 3290.33  249.79
  -9  13  13 3379.20  256.56
  13  -9  13 3088.25  234.34
  13 -13   9 3092.49  234.77
   9 -13  13 3129.51  237.20
  13   9 -13 3329.47  252.86
  13   9 -13 3081.91  235.08
  13  13  -9 3221.56  244.71
  13  13  -9 3279.75  249.58
   9  13 -13 3249.07  247.04
   9  13 -13 3176.07  240.90
  13  13  11  567.61   47.50
  13  13  11  697.00   54.70
  11  13  13  568.56   47.67
  11  13  13  699.01   54.79
  13  11  13  604.11   49.84
  13  11  13  657.54   51.76
  13 -13 -11  661.13   51.63
  11 -13 -13  683.14   53.12
  13 -11 -13  638.70   49.96
 -13  13 -11  743.23   57.63
 -11  13 -13  623.05   48.34
 -13  11 -13  595.54   46.38
 -13 -13  11  658.07   51.08
 -13 -13  11  612.25   47.85
 -11 -13  13  578.61   45.07
 -11 -13  13  711.49   54.84
 -13 -11  13  616.06   47.83
 -13 -11  13  741.01   57.32
 -13 -11 -13  660.82   52.85
 -13 -11 -13  682.61   53.46
 -13 -13 -11  685.47   53.64
 -13 -13 -11  566.76   46.00
 -11 -13 -13  727.26   56.79
 -11 -13 -13  578.82   46.99
 -13  11  13  669.17   52.08
 -13  13  11  708.53   55.17
 -11  13  13  696.79   54.24
  13 -11  13  640.08   49.81
  13 -13  11  644.84   50.23
  11 -13  13  633.63   49.15
  13  11 -13  767.36   60.24
  13  11 -13  636.27   50.26
  13  13 -11  647.27   50.86
  13  13 -11  645.48   51.09
  11  13 -13  636.80   49.76
  11  13 -13  601.04   47.72
  13  13  13 1859.93  142.40
  13  13  13 1731.92  134.89
  13 -13 -13 1669.50  127.59
 -13  13 -13 1694.89  129.39
 -13 -13  13 1468.48  112.15
 -13 -13  13 1863.11  141.88
 -13 -13 -13 1519.26  117.54
 -13 -13 -13 1770.01  135.32
 -13  13  13 1708.64  130.45
  13 -13  13 1808.09  137.96
 -14   0   0 1777.41  135.32
   0 -14   0 1590.15  120.93
   0   0  14 1316.13   99.85
   0  14   0 1525.61  116.17
   0   0 -14 1562.64  118.39
  14   2   0 1749.90  133.52
  14   2   0 1474.83  114.16
   0  14   2 1427.22  108.76
   2   0  14 1405.00  106.64
  14  -2   0 1617.66  123.36
   0 -14  -2 1402.89  106.86
   2   0 -14 1516.09  114.79
 -14   2   0 1606.02  122.41
   0  14  -2 1636.70  124.42
  -2   0 -14 1435.68  108.87
  -2   0 -14 1944.57  147.91
 -14  -2   0 1528.79  116.59
 -14  -2   0 1346.81  103.62
   0 -14   2 1641.99  124.84
  -2   0  14 1688.54  127.91
 -14   0  -2 1682.19  128.23
  -2 -14   0 1527.73  116.27
   0  -2 -14 1590.15  120.61
   0  -2 -14 1782.70  136.59
 -14   0   2 1639.87  125.05
 -14   0   2 1415.58  109.82
  -2  14   0 1432.51  109.08
   0   2  14 1487.52  112.89
  14   0   2 1789.05  136.37
   2 -14   0 1518.21  115.53
  14   0  -2 1615.54  123.15
   2  14   0 1470.60  111.93
   0   2 -14 1474.83  111.62
  14   2   2 3451.14  261.96
  14   2   2 3699.77  281.21
   2  14   2 3676.49  283.22
   2  14   2 3846.83  291.47
   2   2  14 3537.90  269.26
   2   2  14 3884.91  293.91
  14  -2  -2 3434.21  260.48
   2 -14  -2 3654.27  281.74
   2 -14  -2 3674.38  278.36
   2  -2 -14 3769.59  285.13
   2  -2 -14 3321.01  253.70
 -14   2  -2 3832.02  291.79
 -14   2  -2 3564.35  270.31
  -2  14  -2 3496.63  264.81
  -2   2 -14 4093.34  309.35
  -2   2 -14 3735.74  282.69
 -14  -2   2 4049.96  307.45
 -14  -2   2 3449.03  261.53
  -2 -14   2 3626.77  274.55
  -2 -14   2 3332.65  254.55
 -14  -2  -2 3280.81  248.84
 -14  -2  -2 3832.02  290.95
  -2 -14  -2 2953.89  226.41
  -2 -14  -2 3800.28  287.88
  -2  -2 -14 4057.37  306.92
  -2  -2 -14 3475.48  263.86
 -14   2   2 3526.26  267.35
  -2  14   2 3983.31  301.74
  -2   2  14 3809.80  288.19
  14  -2   2 3313.60  251.27
   2 -14   2 3525.20  266.93
   2 -14   2 3850.00  295.71
   2  -2  14 3870.10  292.53
   2  -2  14 3640.52  275.82
  14   2  -2 3418.34  259.42
   2  14  -2 3833.07  290.20
   2  14  -2 3428.92  264.18
   2   2 -14 3455.37  261.22
  14   4   0  144.63   15.35
  14   4   0  157.11   15.38
   0  14   4  113.94   10.50
   4   0  14  128.97   11.15
  14  -4   0  142.30   13.00
   0 -14  -4  133.31   11.88
   4   0 -14  122.94   10.18
 -14   4   0  143.46   12.89
   0  14  -4  125.16   10.93
  -4   0 -14  109.50    9.52
  -4   0 -14  139.34   12.45
 -14  -4   0  145.26   14.92
 -14  -4   0  163.67   14.31
   0 -14   4  110.77    9.93
  -4   0  14  116.80    9.74
 -14   0  -4  170.76   14.77
 -14   0  -4  129.07   14.53
  -4 -14   0  131.51   11.75
   0  -4 -14  119.34   10.24
 -14   0   4  118.81   16.07
 -14   0   4  140.61   12.54
  -4  14   0  124.95   11.14
  14   0   4  142.30   13.20
  14   0   4  139.87   17.95
   4 -14   0  126.32   11.32
   0  -4  14  130.56   10.43
  14   0  -4  146.21   12.94
   4  14   0  135.53   12.10
   0   4 -14  124.21    9.68
  -2  -4  14 1190.23   90.07
  -4 -14   2 1257.94   95.91
  -4 -14   2 1289.68  100.21
 -14  -2   4 1225.14   93.73
 -14  -2   4 1178.59   91.33
  -2   4 -14 1153.20   87.38
  -4  14  -2 1201.87   91.68
 -14   2  -4 1100.30   85.56
 -14   2  -4 1231.49   94.33
   2  -4 -14 1181.77   89.93
   2  -4 -14 1278.04  100.68
   4 -14  -2 1155.32   88.24
  14  -2  -4 1214.56   93.01
   2   4  14 1199.75   93.85
   2   4  14  942.03   71.88
   4  14   2 1085.49   82.97
   4  14   2 1285.45  101.83
  14   2   4 1203.98   93.05
  14   2   4 1435.68  110.14
   4   2 -14 1071.74   81.31
   2  14  -4 1317.19  105.32
   2  14  -4 1109.82   84.68
  14   4  -2 1200.81   92.13
  14   4  -2 1104.53   85.62
   4  -2  14 1299.20   99.19
   4  -2  14 1066.45   81.33
   2 -14   4 1183.88   90.18
   2 -14   4 1521.38  120.08
  14  -4   2 1243.13   95.24
  -4   2  14 1139.45   86.66
  -2  14   4 1166.96   89.16
 -14   4   2 1213.51   92.81
  -4  -2 -14 1128.87   86.68
  -4  -2 -14 1164.84   88.67
  -2 -14  -4 1341.52  105.25
  -2 -14  -4 1084.43   82.90
 -14  -4  -2 1172.25   90.21
 -14  -4  -2 1200.81   92.08
  14   4   2 1024.02   79.41
  14   4   2 1260.06   97.06
   2  14   4 1172.25   89.56
   2  14   4 1530.90  121.99
   4   2  14 1158.49   88.23
   4   2  14 1335.17  102.78
  14  -4  -2 1250.54   95.73
   2 -14  -4 1235.72  100.07
   2 -14  -4 1159.55   88.66
   4  -2 -14 1205.04   91.56
 -14   4  -2 1276.99   97.66
  -2  14  -4 1209.27   92.11
  -4   2 -14 1287.57   97.99
  -4   2 -14 1170.13   88.89
 -14  -4   2 1191.29   91.89
 -14  -4   2 1279.10   97.85
  -2 -14   4 1377.49  107.07
  -2 -14   4 1234.67   94.05
  -4  -2  14 1228.32   93.12
 -14  -2  -4 1309.78  100.20
 -14  -2  -4 1104.53   85.29
  -4 -14  -2 1187.06   92.64
  -4 -14  -2 1186.00   90.62
  -2  -4 -14 1170.13   89.15
  -2  -4 -14 1457.90  112.15
 -14   2   4 1290.74   98.64
  -4  14   2 1230.43   93.97
  -2   4  14 1142.62   87.03
  14  -2   4 1330.94  101.80
   4 -14   2 1200.81   91.52
   2  -4  14 1256.88   95.62
  14   2  -4 1304.49   99.74
   4  14  -2 1095.01   83.64
   4  14  -2 1301.32  102.37
  14  -4  -4  313.06   25.31
 -14   4  -4  357.07   28.51
  -4   4 -14  393.15   30.30
 -14  -4   4  368.60   29.31
 -14  -4  -4  433.77   34.67
 -14   4   4  315.28   25.38
  14  -4   4  345.01   27.70
   4   4 -14  341.83   26.17
  14   6   0   51.29    9.16
   0  14   6   62.80    7.21
   0  14   6   76.61   19.31
   6   0  14   71.15    7.49
  14  -6   0   58.65    7.57
   0 -14  -6   39.84   15.49
   0 -14  -6   64.29    7.16
 -14   6   0   52.97    6.96
   0  14  -6   52.31    5.90
  -6   0 -14   70.73    7.01
 -14  -6   0   59.78    8.46
 -14  -6   0   78.72    9.73
   0 -14   6   45.19    5.57
   0 -14   6   52.58   13.72
  -6   0  14   54.54    5.56
 -14   0  -6   82.71   12.35
 -14   0  -6   46.88    6.86
  -6 -14   0   43.83    9.86
  -6 -14   0   68.46    7.95
   0  -6 -14   56.60    6.27
   0  -6 -14   61.88   11.16
 -14   0   6   50.83    6.71
  -6  14   0   54.99    6.64
   0   6  14   47.62   15.12
  14   0   6   51.56    7.59
   6  14   0   57.31   11.76
   6  14   0   75.21    8.14
  -6 -14   2 1068.56   81.75
 -14  -2   6 1184.94   91.94
 -14  -2   6  942.98   72.50
  -6  14  -2 1040.95   79.57
 -14   2  -6 1003.71   77.18
   2  -6 -14 1033.54   78.90
   6 -14  -2  969.11   74.22
  14  -2  -6  929.54   71.49
   6  14   2 1175.42   89.88
   6   2 -14  956.42   72.75
   2  14  -6 1123.58   85.66
  14   6  -2  907.54   70.59
   2 -14   6  914.94   69.89
  14  -6   2  895.05   68.95
  -6   2  14  949.96   72.38
  -2  14   6 1111.94   85.13
 -14   6   2  973.24   74.73
  -6  -2 -14 1162.72   88.58
  -2 -14  -6  998.63   76.48
 -14  -6  -2 1148.97   88.25
  14   6   2  939.28   73.45
   2  14   6 1102.42   84.37
  14  -6  -2  942.98   72.57
   2 -14  -6 1019.68   78.07
   6  -2 -14  979.90   74.66
 -14   6  -2  959.91   73.73
  -2  14  -6 1033.44   78.86
  -6   2 -14 1133.10   86.24
 -14  -6   2 1180.71   90.86
  -2 -14   6 1019.90   77.83
  -6  -2  14 1115.11   84.66
  -6 -14  -2 1054.17   80.69
  -2  -6 -14 1080.20   82.41
 -14   2   6  982.44   75.37
  -6  14   2 1181.77   90.46
  -2   6  14 1002.33   76.60
   6 -14   2  993.55   75.99
  14   2  -6  904.47   69.59
   6  14  -2  985.19   75.25
  -4  -6  14   42.63    3.79
  -6 -14   4   29.77    5.11
 -14  -4   6   46.57    6.59
 -14  -4   6   23.77    9.46
  -4   6 -14   39.24    4.27
  -6  14  -4   30.73    5.01
 -14   4  -6   29.00   13.14
 -14   4  -6   41.55    6.57
   4  -6 -14   36.68    5.10
   6 -14  -4   30.76    5.49
  14  -4  -6   35.10    6.16
   6  14   4   38.66    5.92
  14   4   6   29.89    9.43
   6   4 -14   42.05    4.42
  14   6  -4   18.51    9.66
  14   6  -4   40.54    8.20
   4 -14   6   41.28    5.43
  14  -6   4   38.39    6.30
  -6   4  14   41.53    5.20
  -4  14   6   33.91    5.68
 -14   6   4   42.44    6.74
  -6  -4 -14   27.13    5.53
  -4 -14  -6   33.73    5.61
 -14  -6  -4   53.63    8.67
  14   6   4   53.47    9.94
   4  14   6   31.28    5.54
   6   4  14   26.42    5.25
  14  -6  -4   49.76    6.90
   4 -14  -6   34.26    5.67
   6  -4 -14   43.10    5.31
 -14   6  -4   48.14    6.73
  -4  14  -6   42.35    5.51
  -6   4 -14   45.98    5.08
  -6   4 -14   31.65    5.29
 -14  -6   4   50.43    6.85
 -14  -6   4   28.57    8.14
  -4 -14   6   34.87    5.22
  -6  -4  14   37.22    4.13
 -14  -4  -6   50.19    7.61
  -6 -14  -4   26.42    5.26
  -4  -6 -14   28.17    5.12
 -14   4   6   36.34    6.11
  -6  14   4   33.42    5.59
  -4   6  14   29.98    4.99
   6 -14   4   41.40    5.76
  14   6   6  491.01   39.82
   6  14   6  535.45   45.79
  14  -6  -6  402.14   31.94
   6 -14  -6  427.11   33.56
   6  -6 -14  411.34   32.10
 -14   6  -6  455.14   35.94
  -6  14  -6  426.47   33.20
  -6   6 -14  431.87   33.33
 -14  -6   6  528.57   41.34
  -6 -14   6  503.71   40.64
  -6  -6  14  430.49   32.95
 -14  -6  -6  428.27   35.10
  -6 -14  -6  521.90   43.21
 -14   6   6  421.71   33.46
  -6  14   6  420.23   33.20
  -6   6  14  391.35   30.64
  14  -6   6  480.22   37.89
   6 -14   6  417.59   32.64
   6  -6  14  466.04   36.08
  14   6  -6  498.42   39.92
   0  14   8 1241.01   94.92
   8   0  14 1580.63  120.82
  14  -8   0 1351.04  103.31
   0 -14  -8 1213.51   92.79
   8   0 -14 1333.06  101.39
 -14   8   0 1446.26  110.45
  -8   0 -14 1390.19  106.33
 -14  -8   0 1635.64  125.37
   0 -14   8 1232.55   93.75
  -8   0  14 1254.77   95.42
 -14   0  -8 1444.15  110.45
  -8 -14   0 1188.12   90.95
   0  -8 -14 1233.61   94.15
 -14   0   8 1516.09  115.64
  -8  14   0 1305.55   99.56
   8 -14   0 1303.44   99.46
  14   0  -8 1498.10  114.47
  -8 -14   2   78.83    8.44
 -14  -2   8  109.92   10.62
  -8  14  -2   84.27    8.79
 -14   2  -8  105.27   10.57
   2  -8 -14   92.67    8.97
   8 -14  -2  110.67   10.39
  14  -2  -8  102.25   10.00
   8  14   2   88.26    9.12
   2  14  -8   77.44    7.37
  14  -8   2  110.56   10.79
  -2  14   8   86.04    8.91
 -14   8   2  101.14   10.33
  -2 -14  -8   88.08    9.00
 -14  -8  -2  112.04   12.30
   2  14   8   79.21    8.63
  14  -8  -2  112.89   10.87
   2 -14  -8   98.82    9.73
   8  -2 -14   98.10    9.24
 -14   8  -2  103.36   10.20
  -2 -14   8   96.55    8.61
  -8 -14  -2   88.97    9.45
  -2  -8 -14   84.29    8.42
 -14   2   8   98.25    9.92
  -8  14   2  104.98   10.07
  -2   8  14   90.95    8.90
  14   2  -8  106.33   10.21
   8  14  -2   76.80    8.11
  -4  -8  14   61.54    5.12
  -8 -14   4   41.08    7.09
  -8 -14   4   64.04    7.46
 -14  -4   8   52.41    7.02
 -14  -4   8   68.51   11.23
  -4   8 -14   59.81    5.77
  -8  14  -4   53.54    6.34
 -14   4  -8   51.31    7.04
 -14   4  -8   69.02   12.21
   4  -8 -14   47.92   18.11
   4  -8 -14   48.02    6.17
   8 -14  -4   50.99    6.57
  14  -4  -8   48.85    6.90
   4   8  14   72.41   12.75
   4   8  14   65.76    7.56
   8  14   4   64.47    7.61
   8  14   4   40.39   10.85
  14   4   8   79.20   11.00
  14   4   8   36.96    8.69
   8   4 -14   45.80    5.23
   4  14  -8   52.19    6.12
   4  14  -8   65.27   13.15
  14   8  -4   48.27    8.99
  14   8  -4   53.08    9.56
   8  -4  14   71.76   11.48
   8  -4  14   68.50    8.13
   4 -14   8   58.51    6.50
  14  -8   4   53.73    7.28
  -8   4  14   55.81    6.37
  -4  14   8   60.69    7.36
 -14   8   4   54.31    7.63
  -8  -4 -14   59.13    8.46
  -8  -4 -14   62.21    7.50
  -4 -14  -8   62.17    7.65
  -4 -14  -8   57.17   12.57
 -14  -8  -4   53.05    7.73
 -14  -8  -4   47.28    8.57
  14   8   4   46.29    8.01
   4  14   8   76.28   14.35
   4  14   8   50.17    7.09
   8   4  14   79.50   10.89
   8   4  14   73.09    8.33
  14  -8  -4   48.42    7.14
   4 -14  -8   55.99    6.95
   4 -14  -8   72.48   18.98
   8  -4 -14   54.79    6.61
 -14   8  -4   41.23    6.50
  -4  14  -8   47.48    5.72
  -8   4 -14   57.71    7.54
  -8   4 -14   49.09    5.81
 -14  -8   4   53.04    7.62
 -14  -8   4   61.30    8.41
  -4 -14   8   65.83    6.69
  -4 -14   8   52.02    8.23
  -8  -4  14   48.48    5.35
  -8  -4  14   61.38   10.18
 -14  -4  -8   70.54    8.97
  -8 -14  -4   68.68   11.36
  -8 -14  -4   64.21    7.56
  -4  -8 -14   53.10    9.70
  -4  -8 -14   65.88    7.50
 -14   4   8   46.24    6.74
  -8  14   4   60.44    7.31
  -4   8  14   64.33    7.03
  14  -4   8   47.37    6.77
   8 -14   4   56.85    6.76
   4  -8  14   53.44    5.25
  14   4  -8   43.96    6.85
   8  14  -4   64.39   11.13
   8  14  -4   45.61    6.25
   4   8 -14   56.77    5.73
  -6  -8  14    6.64    2.81
  -6  -8  14   13.29    2.88
  -8 -14   6    9.44    4.95
  -8 -14   6   19.74    6.57
 -14  -6   8   12.14    7.92
 -14  -6   8    2.62    4.49
  -6   8 -14    9.11    7.64
  -6   8 -14   10.04    3.25
  -8  14  -6   13.70    4.63
 -14   6  -8   12.99    6.22
 -14   6  -8    1.67   12.16
   6  -8 -14   13.62    4.52
  14  -6  -8   11.60    5.54
   6   8  14   36.21   10.83
   6   8  14    2.10    4.55
   8  14   6    7.02    5.19
  14   6   8    0.79    7.53
   6  14  -8    5.83    3.96
  14   8  -6   12.73    7.04
  14   8  -6   -3.81    8.58
   8  -6  14   14.62    4.52
   6 -14   8   12.04    4.43
  14  -8   6   21.29    5.56
  -8   6  14    1.39    4.26
  -6  14   8    5.21    4.97
 -14   8   6   13.02    5.55
  -8  -6 -14   23.21    6.57
  -8  -6 -14    0.89    5.14
  -6 -14  -8    5.47    9.72
 -14  -8  -6   27.54    8.62
  14   8   6   -3.36    7.23
   6  14   8    2.35    4.80
   8   6  14    5.95    5.16
   8   6  14   29.62    8.36
   8  -6 -14    7.08    4.37
 -14   8  -6   21.51    5.43
  -6  14  -8   10.34    3.97
  -8   6 -14   -1.56    6.36
  -8   6 -14    8.93    3.80
 -14  -8   6   16.43    7.15
 -14  -8   6   12.79    5.03
  -6 -14   8   25.54    6.58
  -6 -14   8    6.41    3.93
  -8  -6  14   -0.80    5.48
  -8  -6  14   10.84    3.35
  -8 -14  -6   25.76    8.62
  -6  -8 -14    4.51    4.82
  -6  -8 -14   23.07    7.58
 -14   6   8    7.39    5.37
  -8  14   6    7.85    4.89
  -6   8  14    8.39    4.34
  14  -6   8   15.62    5.06
   8 -14   6    7.31    5.03
   6  -8  14   10.19    3.33
  14   6  -8    7.84   10.97
  14   6  -8   16.65    6.04
   8  14  -6    7.45    4.41
  14   8   8  383.84   31.23
   8  14   8  418.01   33.26
   8   8  14  388.49   30.90
   8  -8 -14  434.20   34.05
 -14   8  -8  468.58   36.91
  -8  14  -8  485.93   37.80
  -8   8 -14  423.40   34.44
  -8   8 -14  470.27   36.43
 -14  -8   8  425.31   34.16
 -14  -8   8  464.98   36.57
  -8 -14   8  421.71   33.06
  -8  -8  14  392.93   30.52
  -8  -8  14  471.33   36.30
 -14  -8  -8  527.83   42.91
  -8 -14  -8  540.95   44.55
  -8  -8 -14  533.33   42.93
  -8  -8 -14  423.19   33.51
 -14   8   8  465.41   36.68
  -8  14   8  472.50   37.35
  -8   8  14  436.95   34.18
  14  -8   8  430.39   34.19
   8  -8  14  483.82   37.48
  14   8  -8  497.25   39.73
  14   8  -8  436.31   35.87
   8   8 -14  526.98   41.04
  10   0 -14  197.10   16.14
 -14  10   0  220.91   18.75
   0 -14  10  238.26   18.81
 -10   0  14  216.67   17.62
 -14   0  10  213.71   17.71
 -10  14   0  245.66   20.15
  10 -14   0  209.69   17.71
   0 -10  14  216.67   16.77
  -2 -10  14  661.66   50.18
 -10 -14   2  658.28   52.01
 -10 -14   2  787.25   60.77
 -14  -2  10  596.70   46.28
 -14  -2  10  617.44   50.51
  -2  10 -14  668.65   50.85
 -10  14  -2  710.54   54.91
 -14   2 -10  749.69   58.93
 -14   2 -10  697.53   54.05
   2 -10 -14  656.58   50.76
   2 -10 -14  597.44   51.87
  14  -2 -10  640.82   49.79
   2  10  14  617.44   53.83
   2  10  14  758.68   58.51
  10  14   2  737.10   57.03
  10  14   2  629.50   51.56
  14   2  10  749.69   58.90
  14   2  10  670.23   53.43
  10   2 -14  635.11   48.88
   2  14 -10  726.94   55.55
  14  10  -2  702.82   55.65
  14  10  -2  781.96   60.97
  10  -2  14  666.32   52.27
  10  -2  14  780.05   60.74
   2 -14  10  680.92   52.15
   2 -14  10  619.13   51.61
  14 -10   2  660.71   51.42
 -10   2  14  673.19   51.76
  -2  14  10  748.63   57.95
 -14  10   2  609.08   47.52
 -10  -2 -14  785.02   60.52
 -10  -2 -14  658.59   51.63
 -14 -10  -2  582.31   46.33
  14  10   2  745.98   58.20
   2  14  10  723.66   55.99
  10   2  14  730.01   56.69
  10   2  14  683.03   53.82
   2 -14 -10  635.11   56.55
  10  -2 -14  731.17   56.21
 -14  10  -2  684.73   53.15
  -2  14 -10  690.86   52.89
 -10   2 -14  611.73   47.43
 -10   2 -14  678.17   52.54
 -14 -10   2  755.72   58.58
 -14 -10   2  707.58   55.63
  -2 -14  10  683.77   54.19
  -2 -14  10  711.49   54.40
 -10  -2  14  694.46   53.33
 -14  -2 -10  746.41   58.15
 -14  -2 -10  663.36   51.97
 -10 -14  -2  733.71   56.90
 -10 -14  -2  603.16   48.34
  -2 -10 -14  756.14   58.36
  -2 -10 -14  747.68   60.58
 -14   2  10  712.97   55.12
 -10  14   2  693.40   53.65
  -2  10  14  723.87   55.83
  14  -2  10  746.83   59.81
  14  -2  10  660.60   51.52
  10 -14   2  682.08   52.91
   2 -10  14  703.45   53.54
  14   2 -10  658.70   51.05
  10  14  -2  623.05   50.55
  10  14  -2  699.01   54.08
  -4 -10  14  340.46   26.07
 -10 -14   4  382.04   30.36
 -14  -4  10  304.38   24.50
  -4  10 -14  327.66   25.34
 -10  14  -4  321.31   25.73
   4 -10 -14  326.60   25.95
  14  -4 -10  295.60   24.01
   4  10  14  367.23   29.24
  10  14   4  360.67   28.87
  14   4  10  291.58   25.41
  10   4 -14  316.44   24.93
   4  14 -10  328.40   25.58
  14  10  -4  372.52   30.71
  14  10  -4  289.57   24.93
  10  -4  14  350.51   30.07
   4 -14  10  336.97   26.52
  14 -10   4  305.86   24.93
 -10   4  14  299.41   23.82
  -4  14  10  345.22   27.68
 -14  10   4  313.16   25.40
 -10  -4 -14  378.02   30.12
 -14 -10  -4  287.67   25.31
  14  10   4  348.71   28.58
   4  14  10  352.52   28.35
  10   4  14  343.32   27.69
  10  -4 -14  297.61   23.93
  -4  14 -10  347.34   27.15
 -10   4 -14  292.11   23.35
 -14 -10   4  297.93   25.08
  -4 -14  10  360.14   28.00
 -10  -4  14  300.89   23.71
 -10  -4  14  378.23   31.19
 -14  -4 -10  384.89   31.13
 -14  -4 -10  312.74   26.49
  -4 -10 -14  358.02   28.59
 -14   4  10  315.17   25.35
 -10  14   4  326.28   26.20
  -4  10  14  362.47   28.72
  14  -4  10  289.78   23.80
  10 -14   4  317.92   25.74
   4 -10  14  315.07   24.48
  10  14  -4  371.25   29.53
  -6 -10  14   53.87    5.34
  -6 -10  14   58.19    5.56
 -10 -14   6   59.28    8.18
 -10 -14   6   54.53    6.74
 -14  -6  10   64.47    9.90
 -14  -6  10   53.87    6.62
  -6  10 -14   55.89    5.89
 -10  14  -6   75.97    8.12
 -14   6 -10   70.95    7.92
 -14   6 -10   56.49   12.85
   6 -10 -14   48.43    6.32
  14  -6 -10   59.06    7.38
   6  10  14   28.81   10.92
   6  10  14   52.85    6.80
  10  14   6   60.75    8.09
  14   6  10   64.42    9.73
  10   6 -14   77.31    7.70
   6  14 -10   62.35    6.65
   6  14 -10   45.64   10.17
  14  10  -6   67.22    9.84
  14  10  -6   78.34   10.75
  10  -6  14   54.90    6.61
   6 -14  10   55.65    6.71
  14 -10   6   74.21    8.38
 -10   6  14   70.01    7.60
  -6  14  10   57.15    7.41
 -14  10   6   55.50    7.45
 -10  -6 -14   51.39    8.53
 -10  -6 -14   60.77    7.66
  -6 -14 -10   40.45   10.14
 -14 -10  -6   53.33    9.69
  14  10   6   70.98    9.24
   6  14  10   63.64    7.99
  10   6  14   70.81   10.61
  10   6  14   78.84    9.09
  10  -6 -14   57.70    7.07
 -14  10  -6   62.07    7.77
  -6  14 -10   47.61    5.49
 -10   6 -14   52.59    8.96
 -10   6 -14   59.45    6.72
 -14 -10   6   53.94    7.77
 -14 -10   6   57.58    7.44
  -6 -14  10   60.37    6.26
  -6 -14  10   54.38    7.62
 -10  -6  14   55.71    8.37
 -10  -6  14   69.49    6.98
 -14  -6 -10   54.90   10.00
 -10 -14  -6   62.98    9.79
  -6 -10 -14   45.04    6.37
  -6 -10 -14   41.99    9.25
 -14   6  10   54.86    7.42
 -10  14   6   58.12    7.33
  -6  10  14   60.83    6.97
  14  -6  10   56.39    7.24
  10 -14   6   61.68    7.66
   6 -10  14   52.52    5.69
  14   6 -10   54.72    7.31
  10  14  -6   55.71    7.19
  10  14  -6   73.09   11.08
   6  10 -14   52.17    6.62
   6  10 -14   54.06    6.85
  -8 -10  14  310.94   24.35
  -8 -10  14  342.15   26.69
 -10 -14   8  299.73   24.08
 -10 -14   8  359.93   29.63
 -14  -8  10  334.43   26.77
  -8  10 -14  296.87   23.50
 -10  14  -8  324.38   25.87
 -14   8 -10  367.12   29.52
   8 -10 -14  332.10   26.64
  10 -14  -8  330.83   26.69
   8  10  14  304.59   24.90
  14   8  10  300.78   25.14
  10   8 -14  371.67   29.58
   8  14 -10  287.45   23.01
  14  10  -8  382.99   31.62
  14  10  -8  294.65   25.16
  10  -8  14  345.43   27.37
   8 -14  10  348.61   27.67
  14 -10   8  344.06   27.72
 -10   8  14  320.25   25.62
  -8  14  10  329.35   26.53
 -14  10   8  360.45   28.88
 -10  -8 -14  301.63   25.52
  -8 -14 -10  348.39   30.57
  -8 -14 -10  291.79   24.01
 -14 -10  -8  383.31   32.32
 -14 -10  -8  285.87   23.56
  14  10   8  283.86   23.94
   8  14  10  294.65   24.12
  10   8  14  310.20   25.29
   8 -14 -10  344.80   27.79
  10  -8 -14  334.75   26.77
 -14  10  -8  323.32   26.17
  -8  14 -10  340.14   26.85
 -10   8 -14  343.84   27.26
 -10   8 -14  276.56   24.57
 -14 -10   8  292.32   24.02
 -14 -10   8  339.19   27.43
  -8 -14  10  331.15   26.21
  -8 -14  10  374.53   30.11
 -10  -8  14  347.23   27.25
 -10  -8  14  285.55   22.97
 -14  -8 -10  384.68   32.47
 -10 -14  -8  289.89   24.04
 -10 -14  -8  344.59   29.85
  -8 -10 -14  363.73   31.04
 -14   8  10  349.03   27.97
 -10  14   8  353.26   28.47
  -8  10  14  321.73   25.83
  14  -8  10  333.16   27.00
  10 -14   8  378.33   30.03
   8 -10  14  339.61   26.75
  14   8 -10  282.80   25.84
  10  14  -8  306.18   24.77
  10  14  -8  373.15   31.14
   8  10 -14  315.38   25.54
  14  10  10  127.49   14.92
  14  10  10  159.86   15.09
  10  14  10  153.30   14.10
  10  10  14  166.63   15.28
  14 -10 -10  157.96   14.44
  10 -14 -10  145.37   13.20
 -14  10 -10  163.99   14.50
 -10  14 -10  166.95   14.29
 -10  10 -14  145.37   12.61
 -14 -10  10  169.07   15.04
 -14 -10  10  146.95   13.64
 -10 -14  10  151.40   14.53
 -10 -14  10  179.43   15.19
 -10 -10  14  184.94   15.36
 -10 -10  14  142.40   11.94
 -14 -10 -10  159.54   14.67
 -14 -10 -10  165.26   16.84
 -10 -14 -10  148.22   16.32
 -10 -14 -10  174.99   15.71
 -10 -10 -14  132.14   13.82
 -14  10  10  172.03   15.09
 -10  14  10  157.11   13.99
 -10  10  14  137.33   12.53
  14 -10  10  157.85   14.11
  10 -14  10  194.25   16.68
  10 -10  14  142.40   12.53
  14  10 -10  211.91   19.49
  14  10 -10  156.16   15.40
  10  14 -10  166.21   14.64
  10  14 -10  155.95   15.49
  10  10 -14  136.06   12.26
  10  10 -14  155.63   15.45
  14  12   0    6.24    5.97
   0  14  12    3.22    4.63
  12   0  14    2.29    6.85
  12   0  14   -8.39    8.05
   0 -14 -12   -2.24   12.36
  12   0 -14    2.30    4.11
 -14  12   0   -5.61    5.17
   0  14 -12    5.35    2.81
 -12   0 -14    2.07    5.74
 -12   0 -14    0.75    5.04
 -14 -12   0   -1.09    7.98
   0 -14  12   -1.06    2.93
   0 -14  12   16.39    7.83
 -12   0  14   -6.36    4.19
 -14   0 -12    0.80    4.95
 -14   0 -12   -2.37    6.57
 -12 -14   0    2.02    6.55
   0 -12 -14    8.67    4.75
   0 -12 -14    8.12   11.46
 -14   0  12   -1.80    4.24
 -12  14   0    2.81    4.90
   0  12  14   -3.89   17.20
   0  12  14    1.95    4.72
  14   0  12    7.89    8.48
  14   0  12    0.94    6.24
   0 -12  14    2.86    2.36
   0 -12  14    3.93    5.96
  14   0 -12   -4.55    4.35
  12  14   0    4.98    5.51
   0  12 -14    5.03    2.43
  -2 -12  14  258.78   20.75
  -2 -12  14  305.86   23.51
 -12 -14   2  322.05   26.11
 -12 -14   2  268.52   23.54
 -14  -2  12  269.05   21.77
  -2  12 -14  290.42   22.51
 -12  14  -2  311.79   25.33
 -14   2 -12  259.73   21.45
 -14   2 -12  317.71   26.83
   2 -12 -14  284.49   23.22
  14  -2 -12  271.80   22.25
   2  12  14  308.93   25.03
  12  14   2  301.31   24.75
  14   2  12  320.57   27.31
  12   2 -14  260.58   21.09
   2  14 -12  309.78   24.16
  14  12  -2  268.41   24.32
  14  12  -2  327.45   27.07
  12  -2  14  292.00   25.12
   2 -14  12  279.84   21.90
 -12   2  14  265.55   21.38
  -2  14  12  304.06   24.66
 -14  12   2  278.67   22.88
 -12  -2 -14  334.32   26.96
 -12  -2 -14  254.44   21.94
  -2 -14 -12  239.00   24.50
  14  12   2  302.37   25.20
  12   2  14  298.88   25.53
  12   2  14  282.59   23.98
   2 -14 -12  247.78   28.62
  12  -2 -14  262.38   21.28
 -14  12  -2  283.01   23.23
  -2  14 -12  298.67   23.32
 -12   2 -14  298.56   24.77
 -12   2 -14  265.77   21.71
 -14 -12   2  250.21   21.93
  -2 -14  12  275.92   21.57
 -12  -2  14  270.63   21.76
 -14  -2 -12  238.15   20.32
 -14  -2 -12  336.86   27.55
 -14   2  12  261.22   21.38
 -12  14   2  279.62   22.93
  -2  12  14  311.15   25.19
  14  -2  12  344.06   30.32
  14  -2  12  275.60   23.87
   2 -12  14  292.96   22.79
  14   2 -12  267.88   21.87
  12  14  -2  254.76   23.38
  12  14  -2  329.67   26.88
   2  12 -14  296.24   22.85
  -4 -12  14   73.87    6.52
  -4 -12  14   88.66    8.09
 -12 -14   4   81.85    9.02
 -12 -14   4   83.40   10.42
 -14  -4  12   79.24   11.87
 -14  -4  12   91.04    8.96
  -4  12 -14   74.87    6.75
 -12  14  -4   82.81    8.83
 -14   4 -12   79.93    8.62
 -14   4 -12   81.30   11.30
   4 -12 -14   68.41   18.10
  12 -14  -4   69.09    8.39
  14  -4 -12   80.81    8.46
   4  12  14   85.96    9.51
  12  14   4   80.70   13.21
  12  14   4   86.48    9.67
  14   4  12   77.48   10.64
  12   4 -14   83.21    8.19
   4  14 -12   77.88    7.22
   4  14 -12   94.48   14.34
  14  12  -4   70.96    9.42
  14  12  -4   87.58   10.63
  12  -4  14   88.26   10.09
   4 -14  12   80.84    7.78
 -12   4  14   75.71    7.77
  -4  14  12   85.40    9.18
 -14  12   4   69.54    8.33
 -12  -4 -14   94.58    9.96
 -12  -4 -14   82.28   10.61
  -4 -14 -12   66.77   11.74
 -14 -12  -4   79.17   11.14
 -14 -12  -4   77.44    9.09
  14  12   4  105.06   13.43
  14  12   4   73.41    9.88
   4  14  12   66.78    7.97
  12   4  14   81.94   10.40
  12   4  14   79.50   10.38
  14 -12  -4   85.38    9.49
   4 -14 -12   72.14   19.33
  12  -4 -14   80.98    8.28
 -14  12  -4   87.25    9.55
  -4  14 -12   70.65    6.80
 -12   4 -14   68.59    7.93
 -12   4 -14   88.58   10.41
 -14 -12   4   74.71    8.81
 -14 -12   4   76.29   10.17
  -4 -14  12   73.92    6.95
  -4 -14  12   71.03    8.42
 -12  -4  14   83.01    8.10
 -12  -4  14   96.12   13.13
 -14  -4 -12   71.96    9.90
 -12 -14  -4   82.15    9.58
 -12 -14  -4   64.78   10.15
  -4 -12 -14   76.11   11.83
 -14   4  12   83.71    8.73
 -12  14   4   61.01    7.71
  -4  12  14   85.89    8.96
  14  -4  12   87.44    9.72
   4 -12  14   63.97    6.34
  14   4 -12   81.94    8.36
  12  14  -4   73.52   10.14
  12  14  -4   77.54    9.08
   4  12 -14   71.38   11.06
   4  12 -14   85.33    7.39
  -6 -12  14    2.79    3.95
  -6 -12  14   18.37    3.54
 -12 -14   6   16.57    5.26
 -12 -14   6   -0.88    6.65
 -14  -6  12   10.55    7.75
  -6  12 -14   13.18    3.78
 -12  14  -6   17.05    5.25
 -14   6 -12    6.88    5.24
 -14   6 -12   10.44   10.02
  12 -14  -6   11.65    5.55
   6  12  14   21.52    5.55
  12  14   6   17.57    6.52
  12  14   6    1.80    8.85
  14   6  12    9.51    7.70
  12   6 -14    5.23    3.93
   6  14 -12   17.63    4.16
   6  14 -12   -6.32    8.15
  14  12  -6   -0.92    6.09
  14  12  -6   14.45    7.66
   6 -14  12    8.81    4.17
 -12   6  14   16.13    4.62
  -6  14  12    8.06    5.29
 -14  12   6    4.84    4.94
 -12  -6 -14    0.24    6.67
  -6 -14 -12   11.36    5.27
  -6 -14 -12    1.42    8.60
 -14 -12  -6    7.02    7.14
 -14 -12  -6   18.28    6.11
  14  12   6   21.77    7.10
  14  12   6    7.73    9.00
   6  14  12   11.34   11.57
   6  14  12   21.38    6.02
  12   6  14    8.73    6.89
  14 -12  -6    2.31    5.32
  12  -6 -14   12.42    4.79
 -14  12  -6    0.33    5.12
  -6  14 -12   10.93    3.89
 -12   6 -14   29.46    8.79
 -14 -12   6   21.58    6.23
 -14 -12   6   -4.92    6.50
  -6 -14  12    2.61    4.57
  -6 -14  12   14.94    3.57
 -12  -6  14   22.70    7.67
 -12  -6  14    3.38    3.98
 -14  -6 -12   16.94    7.92
 -12 -14  -6    4.69    6.42
 -12 -14  -6   23.14    5.94
  -6 -12 -14   13.02    9.21
 -14   6  12    9.00    4.81
 -12  14   6   12.62    5.50
  -6  12  14   19.33    5.35
  14  -6  12   16.24    5.01
  12 -14   6    6.16    5.51
   6 -12  14    6.33    3.72
  14   6 -12    6.78    4.96
  12  14  -6   13.58    6.04
  12  14  -6   10.65    8.07
   6  12 -14   13.25    4.45
  -8 -12  14    5.95    3.70
  -8 -12  14    7.23    3.30
 -12 -14   8   -6.40    6.28
 -12 -14   8    5.09    5.16
 -14  -8  12   27.21    7.55
 -14  -8  12   -2.05    4.26
  -8  12 -14    1.63    3.98
 -12  14  -8    7.45    4.74
 -14   8 -12    5.44    5.12
 -14   8 -12   21.35   12.75
  12 -14  -8    7.65    5.46
   8  12  14  -17.84   11.09
   8  12  14   -0.92    5.49
  12  14   8    4.82    8.26
  12  14   8    9.76    6.47
  14   8  12   -5.57    8.21
  14   8  12    6.37    6.67
  12   8 -14    3.35    5.19
   8  14 -12    4.54    4.76
   8  14 -12    1.18    5.83
  14  12  -8    8.78    7.42
  14  12  -8    0.55    5.99
  12  -8  14   -4.19    4.13
   8 -14  12    4.23    4.51
 -12   8  14    8.05    4.78
  -8  14  12   -1.11    5.02
 -14  12   8    1.00    5.34
 -12  -8 -14   14.64    6.71
  -8 -14 -12   -1.06    5.49
  -8 -14 -12    8.71    9.13
 -14 -12  -8    9.28    6.09
 -14 -12  -8  -12.97    8.24
  14  12   8   15.33    6.46
  14  12   8    9.50    9.02
   8  14  12   -1.73    4.88
   8  14  12   -2.51   10.38
  12   8  14   10.22    6.54
  14 -12  -8    0.49    5.65
   8 -14 -12    8.74    5.75
 -14  12  -8    6.51    5.76
  -8  14 -12    2.60    3.87
 -12   8 -14   12.42    9.48
 -12   8 -14    4.40    4.57
 -14 -12   8   -1.95    5.30
 -14 -12   8   -5.78    6.32
  -8 -14  12    5.41    5.53
  -8 -14  12    6.56    4.05
 -12  -8  14    4.18    6.27
 -12  -8  14    7.16    4.10
 -14  -8 -12   -7.11    8.14
 -14  -8 -12    3.91    5.98
 -12 -14  -8    5.16    6.07
 -12 -14  -8   -0.10    5.95
  -8 -12 -14    2.22    5.00
  -8 -12 -14    7.94    8.54
 -14   8  12    9.07    5.04
 -12  14   8    5.65    4.93
  -8  12  14   11.10    5.43
  14  -8  12    8.29    4.49
  12 -14   8   -7.55    4.73
   8 -12  14    0.87    3.98
  14   8 -12    7.03    6.40
  12  14  -8   11.26    7.35
  12  14  -8    7.80    5.93
 -10 -12  14    2.98    4.16
 -10 -12  14    2.00    4.02
 -12 -14  10    7.91    4.84
 -12 -14  10    8.71    6.27
 -14 -10  12  -10.54    5.79
 -14 -10  12    9.39    4.82
 -10  12 -14   -4.60    4.48
 -12  14 -10    4.44    4.98
 -14  10 -12    5.13    5.07
  10 -12 -14    3.21    4.89
  12 -14 -10   -3.74    5.30
  14 -10 -12    1.52    5.93
  10  12  14    5.96    8.61
  10  12  14    0.67    5.90
  12  14  10    0.98    6.45
  12  14  10   11.92    8.82
  14  10  12    3.68    6.94
  14  10  12    4.21    8.64
  12  10 -14   16.54   10.31
  12  10 -14    1.70    5.50
  10  14 -12    5.73    5.89
  10  14 -12    7.22    6.36
  14  12 -10    7.39    8.05
  14  12 -10   -1.07    5.70
  12 -10  14    6.38    4.95
  10 -14  12   10.02    4.51
  14 -12  10   -5.17    5.30
 -12  10  14    2.92    4.96
 -10  14  12   -6.48    5.28
 -14  12  10    1.80    5.42
 -12 -10 -14    4.60    5.84
 -12 -10 -14    1.20    6.36
 -10 -14 -12   11.56    7.75
 -10 -14 -12    2.11    5.76
 -14 -12 -10    3.43    7.51
 -14 -12 -10   -3.18    5.62
  14  12  10    3.31    8.59
  14  12  10   -0.17    6.82
  10  14  12    5.93   10.59
  10  14  12   -2.75    5.80
  12  10  14   -1.33    5.82
  12  10  14   -3.26    8.09
  14 -12 -10    1.75    5.65
  10 -14 -12  -11.80    4.97
  12 -10 -14    0.99    5.54
 -14  12 -10   -2.84    5.35
 -10  14 -12   -7.74    4.07
 -12  10 -14    1.60    4.39
 -14 -12  10    1.93    5.23
 -14 -12  10    8.36    5.34
 -10 -14  12   -4.28    4.23
 -10 -14  12    3.54    5.29
 -12 -10  14   -1.99    3.18
 -12 -10  14    9.90    5.27
 -14 -10 -12   -4.94    5.69
 -14 -10 -12    2.43    7.78
 -12 -14 -10    0.19    6.14
 -12 -14 -10    3.49    6.40
 -10 -12 -14    3.86    5.50
 -10 -12 -14    3.42    7.08
 -14  10  12    4.13    5.55
 -12  14  10   -3.13    4.82
 -10  12  14    0.68    4.98
  14 -10  12    2.19    4.74
  12 -14  10    0.79    4.83
  10 -12  14    6.08    4.26
  14  10 -12    0.20    6.71
  14  10 -12    2.96    9.03
  12  14 -10    7.42    6.86
  12  14 -10    4.14    6.37
  14  12  12    4.36    6.83
  14  12  12   34.91   10.25
  12  14  12   10.93    6.35
  12  14  12   36.42   10.39
  12  12  14   33.38   10.77
  12  12  14    7.01    6.40
  14 -12 -12   11.78    5.73
  12 -14 -12   22.71    5.76
  12 -12 -14   24.04    6.14
 -14  12 -12   12.05    5.42
 -12  14 -12   18.25    5.04
 -12  12 -14   24.17    5.54
 -14 -12  12   31.75    5.65
 -14 -12  12   10.43    5.17
 -12 -14  12   28.10    6.51
 -12 -12  14   15.35    4.98
 -12 -12  14   24.49    4.77
 -14 -12 -12   12.70    6.35
 -14 -12 -12   26.78    8.79
 -12 -14 -12   18.24    5.77
 -12 -14 -12   34.85    8.61
 -12 -12 -14   28.36    8.33
 -12 -12 -14   13.88    5.66
 -14  12  12   21.35    5.87
 -12  14  12   23.04    6.30
 -12  12  14   31.57    6.19
  14 -12  12   14.94    5.78
  12 -14  12   18.48    5.14
  12 -12  14    8.97    4.76
  14  12 -12    6.83    8.32
  12  14 -12   23.96    7.60
 -14   0 -14  315.60   26.10
   0 -14 -14  293.17   24.03
 -14   0  14  233.81   19.33
 -14  14   0  248.63   20.82
   0  14  14  291.26   23.77
   0 -14  14  264.50   20.67
  14   0 -14  236.25   19.55
  14  14   0  308.30   25.81
  14  14   2  101.27   11.38
  14  14   2   77.99   12.46
   2  14  14  110.35   10.89
   2  14  14   63.89   20.62
  14   2  14   82.51   11.45
  14 -14  -2   81.97    9.50
   2 -14 -14   75.11   18.13
   2 -14 -14   70.65    8.35
  14  -2 -14   88.57    9.30
 -14  14  -2   82.98    9.07
  -2  14 -14  106.86    9.22
 -14   2 -14  100.64   11.61
 -14   2 -14   88.02    9.29
 -14 -14   2   85.27   10.97
  -2 -14  14   93.28    8.00
 -14  -2  14   79.04    8.34
 -14  -2 -14   75.37    8.97
 -14 -14  -2   94.52   10.41
  -2 -14 -14   77.06   14.01
 -14   2  14   68.79    7.93
 -14  14   2   85.99    9.44
  -2  14  14  106.64   10.45
  14  -2  14  103.59   11.62
  14 -14   2   88.90    9.59
   2 -14  14   82.89   12.64
   2 -14  14   91.27    8.20
  14   2 -14   80.40    8.55
  14  14  -2  102.92   11.50
  14  14   4 2088.46  159.44
  14  14   4 2160.40  166.74
   4  14  14 2077.88  158.38
   4  14  14 2245.04  175.84
  14   4  14 2059.89  157.64
  14 -14  -4 1996.41  152.24
   4 -14 -14 2023.92  160.50
   4 -14 -14 2002.76  152.56
  14  -4 -14 2179.45  165.79
 -14  14  -4 2164.63  164.83
  -4  14 -14 1991.12  150.97
 -14   4 -14 2009.11  153.09
 -14   4 -14 2013.34  153.94
 -14 -14   4 2211.19  169.38
  -4 -14  14 2242.92  169.91
  -4 -14  14 2026.04  154.04
 -14  -4  14 2023.92  153.94
 -14  -4  14 2056.72  157.75
 -14  -4 -14 1846.18  141.56
 -14 -14  -4 2026.04  154.57
 -14 -14  -4 2242.92  172.03
  -4 -14 -14 2027.10  154.47
  -4 -14 -14 1773.18  137.54
 -14   4  14 2271.49  172.66
 -14  14   4 2073.65  157.96
  -4  14  14 1964.67  149.70
  14  -4  14 2112.79  161.24
  14 -14   4 1986.89  151.40
   4 -14  14 2009.11  152.35
  14   4 -14 2130.78  161.98
  14  14  -4 1967.85  150.34
  14  14   6  183.98   16.74
  14  14   6  226.94   21.96
   6  14  14  207.68   17.82
   6  14  14  273.28   28.09
  14   6  14  171.18   16.31
  14   6  14  238.89   21.51
  14 -14  -6  204.93   18.10
   6 -14 -14  244.82   29.26
   6 -14 -14  206.62   17.62
 -14  14  -6  213.18   18.19
  -6  14 -14  209.69   16.96
 -14   6 -14  200.28   17.23
 -14   6 -14  185.36   18.20
 -14 -14   6  207.05   19.03
 -14 -14   6  189.70   17.01
  -6 -14  14  211.39   16.91
  -6 -14  14  240.69   19.91
 -14  -6  14  183.14   17.12
 -14  -6  14  235.19   19.41
 -14  -6 -14  186.52   17.01
 -14  -6 -14  248.73   22.05
 -14 -14  -6  194.88   17.28
  -6 -14 -14  188.85   16.53
  -6 -14 -14  246.40   23.70
 -14   6  14  220.91   18.56
 -14  14   6  226.62   19.11
  -6  14  14  217.31   18.49
  14  -6  14  231.49   19.42
   6 -14  14  203.45   16.61
  14   6 -14  207.36   17.47
  14  14  -6  239.53   21.66
  14  14  -6  205.04   18.42
  14  14   8   34.62    7.31
   8  14  14   46.16   13.64
   8  14  14   52.87    7.79
  14   8  14   35.24    9.69
  14 -14  -8   44.96    7.28
   8 -14 -14   35.88    6.64
  14  -8 -14   31.77    7.14
 -14  14  -8   30.40    6.43
  -8  14 -14   32.59    5.06
 -14   8 -14   53.23   11.56
 -14   8 -14   28.09    5.77
 -14 -14   8   20.61    6.69
  -8 -14  14   45.75    5.60
 -14  -8  14   44.47    8.13
 -14  -8  14   31.76    5.31
 -14  -8 -14   37.19    8.88
 -14  -8 -14   42.94    7.48
  -8 -14 -14   51.70    7.64
  -8 -14 -14   26.88    9.77
 -14   8  14   28.81    6.18
 -14  14   8   34.52    6.70
  -8  14  14   44.74    6.74
   8 -14  14   28.12    5.12
  14   8 -14   33.60    6.99
  14  14  -8   45.18    8.38
  14  14  -8   26.52    7.74
   8  14 -14   20.21    6.29
   8  14 -14   49.62    7.07
  14  14  10   -2.13    5.74
  14  14  10    2.99    9.03
  10  14  14    8.27    6.03
  10  14  14   15.00   10.83
  14  10  14    6.62    8.33
  14  10  14    6.16    6.98
  14 -14 -10    8.71    5.56
  10 -14 -14    8.99    5.14
  14 -10 -14    7.54    5.60
 -14  14 -10    1.18    5.39
 -10  14 -14   10.83    4.83
 -14  10 -14  -26.47   12.49
 -14  10 -14    4.87    4.86
 -14 -14  10   -4.83    5.50
 -14 -14  10   15.40    7.30
 -10 -14  14    6.54    4.19
 -10 -14  14   10.05    5.41
 -14 -10  14    8.20    5.72
 -14 -10  14    4.76    3.96
 -14 -10 -14   13.18    5.82
 -14 -10 -14    5.41    8.47
 -14 -14 -10   -4.48    5.53
 -14 -14 -10    2.47    7.17
 -10 -14 -14    2.41    5.56
 -10 -14 -14    1.92    7.97
 -14  10  14    5.73    5.55
 -14  14  10    0.01    5.57
 -10  14  14   10.76    5.51
  14 -10  14    4.40    4.66
  10 -14  14   10.93    4.48
  14  10 -14  -16.06   12.36
  14  10 -14   -0.88    5.98
  14  14 -10    0.99    6.77
  14  14 -10   11.06    6.44
  10  14 -14   -0.91    6.01
  10  14 -14   11.52    6.38
  14  14  12   34.35   11.36
  12  14  14   33.86    7.76
  12  14  14   51.26   11.63
  14  12  14   21.74    6.99
  14  12  14   46.10   10.97
  14 -14 -12   37.35    6.84
  12 -14 -14   45.81    7.06
  14 -12 -14   36.67    6.77
 -14  14 -12   43.42    6.83
 -12  14 -14   38.47    6.27
 -14  12 -14   41.98    6.48
 -14 -14  12   37.49    6.51
 -14 -14  12   48.04    6.78
 -12 -14  14   47.48    6.54
 -12 -14  14   26.92    5.43
 -14 -12  14   40.99    6.89
 -14 -12  14   42.76    6.19
 -14 -12 -14   40.94    8.65
 -14 -12 -14   42.46    7.66
 -14 -14 -12   41.85    7.90
 -12 -14 -14   31.20    7.00
 -12 -14 -14   61.69   10.22
 -14  12  14   46.85    7.09
 -14  14  12   34.55    6.85
 -12  14  14   25.12    6.17
  14 -12  14   35.80    6.21
  12 -14  14   47.74    6.46
  14  12 -14   59.82    8.75
  14  14 -12   20.85    8.84
  14  14 -12   49.28    8.36
  12  14 -14   33.18    7.38
  12  14 -14   36.72    8.59
  14  14  14  179.43   19.73
  14 -14 -14  162.72   14.93
 -14  14 -14  159.33   14.65
 -14 -14  14  170.97   15.09
 -14 -14  14  137.01   12.93
 -14 -14 -14  134.47   13.58
  14  14 -14  204.40   18.31
   1  15   1  917.69   70.41
   1   1  15  886.70   67.58
   1 -15  -1  932.61   71.53
   1  -1 -15  943.72   71.83
 -15   1  -1  866.38   68.39
  -1  15  -1  866.17   66.45
  -1   1 -15  825.97   62.84
 -15  -1   1  919.49   71.85
 -15  -1   1 1106.65   84.95
  -1 -15   1  820.36   62.98
  -1  -1  15  836.76   63.64
 -15  -1  -1 1097.13   84.20
 -15  -1  -1  836.76   65.51
  -1 -15  -1  869.98   66.82
  -1  -1 -15  843.21   64.27
 -15   1   1  854.74   68.29
 -15   1   1 1087.61   83.47
  -1  15   1  902.57   69.29
  -1   1  15  857.07   65.30
   1 -15   1  845.96   64.86
   1  -1  15  835.91   63.64
   1  15  -1  890.61   68.32
   1   1 -15  856.75   65.08
  -3 -15   1   59.90   11.80
  -3 -15   1   61.84    6.98
 -15  -1   3   75.43   12.87
 -15  -1   3   69.58    8.03
  -1   3 -15   67.37    5.74
  -3  15  -1   68.56    7.46
 -15   1  -3   38.83   10.73
 -15   1  -3   69.78    8.15
   1  -3 -15   67.49    6.58
   1  -3 -15   87.76   11.64
   3 -15  -1   67.93    7.23
  15  -1  -3   70.46    8.23
   1   3  15   60.50    6.34
   1   3  15   53.72   12.10
   3  15   1   63.42    7.14
   3  15   1   82.01   17.38
  15   1   3   40.43   12.58
   3   1 -15   65.88    5.90
   3   1 -15   39.60    9.95
   1  15  -3   63.50   18.71
   1  15  -3   58.83    6.49
  15   3  -1   46.68   12.33
  15   3  -1   64.86    8.49
   3  -1  15   84.46    9.30
   3  -1  15   49.55    5.75
   1 -15   3   48.66   16.28
   1 -15   3   61.29    6.87
  15  -3   1   74.74    8.39
  -3   1  15   55.84    5.76
  -1  15   3   68.62    7.63
 -15   3   1   73.69    8.37
  -3  -1 -15   66.39    6.50
  -3  -1 -15   70.68    8.30
  -1 -15  -3   67.94    7.62
  -1 -15  -3   76.40   14.09
 -15  -3  -1   64.22    7.61
 -15  -3  -1   53.05   10.36
  15   3   1   66.55    8.61
   1  15   3   65.79    7.41
   1  15   3   49.26   18.97
   3   1  15   81.36   10.97
  15  -3  -1   70.68    8.34
   1 -15  -3   71.57    7.81
   1 -15  -3   85.14   18.91
   3  -1 -15   68.34   13.09
   3  -1 -15   77.92    7.18
 -15   3  -1   67.87    8.12
  -1  15  -3   55.84    6.56
  -3   1 -15   70.31    7.42
  -3   1 -15   54.79    5.67
 -15  -3   1   42.08    9.98
 -15  -3   1   73.70    8.07
  -1 -15   3   73.07   13.19
  -1 -15   3   71.09    7.34
  -3  -1  15   62.30    5.82
 -15  -1  -3   60.37    7.32
  -3 -15  -1   53.04    6.71
  -3 -15  -1   54.39   12.05
  -1  -3 -15   57.94    6.06
  -1  -3 -15   85.26   10.15
 -15   1   3   72.98    8.15
  -3  15   1   63.50    7.16
  -1   3  15   54.33    5.61
  15  -1   3   69.23    8.34
   3 -15   1   54.21   16.45
   3 -15   1   68.50    7.35
  15   1  -3   74.80    8.30
   3  15  -1   44.58   14.49
   3  15  -1   51.81    6.35
   1   3 -15   73.28    6.05
  15   3   3  332.52   28.48
  15   3   3  370.40   30.76
   3  15   3  315.38   32.64
   3  15   3  333.37   26.67
   3   3  15  360.77   28.24
   3   3  15  378.97   31.95
  15  -3  -3  376.54   30.12
   3 -15  -3  368.71   29.17
   3 -15  -3  282.38   30.63
   3  -3 -15  249.68   25.39
   3  -3 -15  332.84   25.93
 -15   3  -3  343.74   31.42
 -15   3  -3  369.87   29.55
  -3  15  -3  360.35   28.34
  -3   3 -15  347.97   26.80
  -3   3 -15  358.55   27.97
 -15  -3   3  297.61   26.17
 -15  -3   3  345.01   27.75
  -3 -15   3  314.43   28.32
  -3 -15   3  334.64   26.45
 -15  -3  -3  349.77   28.22
 -15  -3  -3  312.63   26.48
  -3 -15  -3  355.80   28.25
  -3 -15  -3  304.06   28.64
  -3  -3 -15  347.65   28.48
  -3  -3 -15  349.13   27.32
 -15   3   3  370.51   29.62
  -3  15   3  374.21   29.61
  -3   3  15  379.18   29.50
  15  -3   3  383.52   30.55
   3 -15   3  366.27   28.75
   3  -3  15  321.84   25.62
   3  -3  15  344.48   26.97
  15   3  -3  343.10   27.72
  15   3  -3  294.86   27.36
   3  15  -3  281.95   29.55
   3  15  -3  361.20   28.42
   3   3 -15  330.09   25.31
  -5 -15   1  294.97   23.75
 -15  -1   5  236.14   23.40
 -15  -1   5  295.07   24.00
  -1   5 -15  248.31   19.02
  -5  15  -1  281.32   22.70
 -15   1  -5  298.56   24.37
 -15   1  -5  248.73   22.75
   1  -5 -15  287.24   22.78
   5 -15  -1  311.68   24.90
  15  -1  -5  305.33   24.86
   1   5  15  269.68   21.57
   5  15   1  287.03   23.27
  15   1   5  327.13   26.67
   5   1 -15  309.67   24.10
   1  15  -5  292.53   23.23
  15   5  -1  316.65   26.66
  15   5  -1  238.68   21.83
   1 -15   5  297.61   23.64
  15  -5   1  286.82   23.52
  -5   1  15  274.02   21.50
  -1  15   5  278.78   22.56
 -15   5   1  312.21   25.31
  -5  -1 -15  254.02   20.24
  -5  -1 -15  316.87   25.62
  -1 -15  -5  261.11   21.30
 -15  -5  -1  318.03   25.93
  15   5   1  338.66   28.36
   1  15   5  289.04   23.44
   5   1  15  243.55   19.62
  15  -5  -1  297.82   24.21
   1 -15  -5  276.13   22.31
 -15   5  -1  301.42   24.47
  -1  15  -5  304.91   24.23
  -5   1 -15  275.50   21.72
  -5   1 -15  321.10   25.70
 -15  -5   1  230.75   20.61
 -15  -5   1  322.90   26.33
  -1 -15   5  283.33   22.54
  -5  -1  15  294.97   22.91
 -15  -1  -5  235.30   21.61
 -15  -1  -5  302.05   24.64
  -5 -15  -1  293.17   23.73
  -1  -5 -15  273.91   21.84
 -15   1   5  302.27   24.53
  -5  15   1  275.08   22.22
  -1   5  15  305.02   24.15
  15  -1   5  328.50   26.77
   5 -15   1  304.80   24.37
  15   1  -5  279.94   22.86
   5  15  -1  274.44   22.21
   5  15  -1  289.68   27.47
  -3  -5  15   82.67    6.49
  -5 -15   3   96.13    9.17
  -3   5 -15   94.36    7.92
  -5  15  -3  101.11    9.65
 -15   3  -5   72.38   13.04
 -15   3  -5  104.99   10.46
   3  -5 -15   96.21    8.81
   3  -5 -15   88.48   17.68
   5 -15  -3   97.62    9.47
  15  -3  -5  107.28   10.43
   3   5  15   81.48    8.39
   5  15   3   78.71    8.50
  15   3   5   69.04   11.72
   5   3 -15   97.73    8.21
   3  15  -5   74.24    7.45
   3  15  -5  114.58   17.74
  15   5  -3   85.26   13.06
   3 -15   5   96.39    8.86
  -5   3  15   98.09    8.75
  -5  -3 -15   83.03    8.18
  -3 -15  -5   85.38    8.90
 -15  -5  -3   72.15    9.83
  15   5   3   72.91   11.50
  15   5   3  100.85   12.28
   3  15   5  122.51   21.13
   3  15   5   77.52    8.38
   5   3  15   78.76    8.19
  15  -5  -3  103.74   10.21
   3 -15  -5   91.91    9.02
   3 -15  -5  109.50   19.77
   5  -3 -15   90.77    8.18
 -15   5  -3   94.89    9.78
  -3  15  -5   87.57    8.48
 -15  -5   3   72.84   10.61
  -3 -15   5  102.46   13.43
  -5  -3  15   95.85    7.94
 -15  -3  -5  111.19   11.35
  -5 -15  -3  119.02   14.38
  -5 -15  -3   87.39    8.84
  -3  -5 -15   76.92    7.84
  -5  15   3   96.77    9.52
  -3   5  15   76.20    7.74
   5  15  -3   86.36    8.51
   5  15  -3  113.42   15.63
  15   5   5   41.65   10.34
  15   5   5   15.72    7.53
   5  15   5   26.03    6.00
   5  15   5   47.97   13.36
   5   5  15   36.28    5.72
   5   5  15   30.59   10.15
  15  -5  -5   19.39    5.61
   5 -15  -5   18.90    5.11
   5  -5 -15   22.30    4.37
 -15   5  -5   26.17    5.87
  -5  15  -5   25.14    4.82
  -5   5 -15   20.07    3.44
 -15  -5   5   26.21    9.11
  -5 -15   5   21.77    4.89
  -5 -15   5   49.28   10.12
 -15  -5  -5   18.26    5.86
 -15  -5  -5   25.49    7.43
  -5 -15  -5   17.49    9.94
  -5 -15  -5   31.61    5.74
  -5  -5 -15   34.30    5.70
  -5  -5 -15   30.58    7.12
 -15   5   5   11.18    5.15
  -5  15   5   31.18    6.06
  -5   5  15   18.19    4.13
  15  -5   5   14.29    5.26
   5 -15   5   18.54    4.77
   5  -5  15   24.11    5.43
  15   5  -5   15.43    6.07
  15   5  -5   49.47   12.81
   5  15  -5   43.00   10.95
  -7 -15   1  150.55   13.39
 -15  -1   7  144.10   17.48
  -7  15  -1  118.18   10.83
 -15   1  -7  148.54   15.90
   1  -7 -15  109.71   10.07
   1   7  15  142.40   12.42
   7  15   1  147.59   13.02
  15   1   7  137.43   16.08
  15   7  -1  157.53   16.17
   1 -15   7  113.94    9.96
  -1  15   7  129.18   11.96
  -7  -1 -15  122.62   10.94
  -1 -15  -7  140.39   12.74
 -15  -7  -1  142.51   13.55
  15   7   1  148.44   15.43
   1  15   7  129.71   11.97
   7   1  15  146.64   12.95
   1 -15  -7  125.90   11.64
  -1  15  -7  139.12   11.92
 -15  -7   1  119.45   12.66
  -1 -15   7  121.35   10.57
  -7  -1  15  108.13    9.26
 -15  -1  -7  137.86   14.36
  -7 -15  -1  136.80   12.61
  -1  -7 -15  130.98   11.62
  15  -1   7  153.20   18.11
   7  15  -1  136.90   12.29
  -7 -15   3    3.27    7.07
  -7 -15   3    4.27    4.76
 -15  -3   7    1.83    9.18
 -15  -3   7    6.92    4.90
  -3   7 -15   -2.63    2.45
  -3   7 -15   -2.09    3.63
  -7  15  -3    5.89    4.09
 -15   3  -7   -0.80    9.53
 -15   3  -7   -7.21    4.85
   3  -7 -15   29.49   15.11
   3  -7 -15    5.61    4.22
   7 -15  -3   -3.46    4.72
  15  -3  -7    2.17    4.75
   3   7  15    5.01    4.13
   3   7  15    5.29   10.95
   7  15   3    2.89   12.27
   7  15   3   -2.62    4.88
  15   3   7    7.00    7.02
  15   3   7   -4.93    9.22
   7   3 -15   -2.03    3.00
   3  15  -7    0.11    3.43
   3  15  -7    0.72   12.70
  15   7  -3    9.58    8.96
  15   7  -3    2.06    6.79
   7  -3  15  -12.91    6.87
   7  -3  15   -1.66    5.01
   3 -15   7    6.61    4.11
  15  -7   3    3.24    4.87
  -7   3  15   -1.09    3.82
  -3  15   7  -11.07    4.92
 -15   7   3    3.94    4.92
  -7  -3 -15   -1.35    5.25
  -7  -3 -15   -1.03    4.03
  -3 -15  -7    9.95   10.13
 -15  -7  -3    1.98    7.08
  15   7   3    8.18    8.81
  15   7   3    6.73    7.88
   3  15   7    6.35   17.90
   3  15   7   -3.47    4.84
   7   3  15   -0.84    4.58
   7   3  15   11.71    6.40
   3 -15  -7   18.61   16.35
   7  -3 -15    5.33    4.05
 -15   7  -3    3.93    4.84
  -3  15  -7    3.36    3.56
  -7   3 -15    6.87    3.45
  -7   3 -15    1.40    4.18
 -15  -7   3    0.73    6.87
 -15  -7   3    1.01    5.13
  -3 -15   7   -0.69    4.03
  -3 -15   7    1.09    8.32
  -7  -3  15   -2.15    2.93
 -15  -3  -7   -3.10    6.97
 -15  -3  -7    3.50    5.07
  -7 -15  -3    3.49    8.01
  -7 -15  -3    8.33    5.12
  -3  -7 -15   11.81    8.16
  -3  -7 -15   -0.34    4.39
 -15   3   7    7.55    4.98
  -7  15   3    0.15    4.62
  -3   7  15    4.90    4.39
  15  -3   7    2.76    5.32
   7 -15   3   -2.58    4.60
  15   3  -7   -2.45    4.28
   7  15  -3    3.60    4.36
   7  15  -3    9.51   10.25
  -5  -7  15 1818.67  137.54
  -7 -15   5 1680.08  128.97
  -7 -15   5 1877.92  142.83
 -15  -5   7 1874.75  143.36
 -15  -5   7 1834.54  139.76
  -5   7 -15 1776.35  134.68
  -5   7 -15 2042.97  155.10
  -7  15  -5 1857.82  141.24
 -15   5  -7 1851.47  142.83
 -15   5  -7 1815.50  138.38
   5  -7 -15 1661.03  126.32
  15  -5  -7 1817.62  138.60
   5   7  15 1857.82  141.35
   5   7  15 1636.70  127.28
   7  15   5 1729.80  131.93
  15   5   7 1810.21  138.60
   7   5 -15 1766.83  133.94
   5  15  -7 1810.21  137.43
   5  15  -7 1812.33  140.39
  15   7  -5 1900.14  145.37
  15   7  -5 1843.01  141.13
   7  -5  15 1895.91  144.10
   5 -15   7 1798.57  136.59
  15  -7   5 1835.60  139.97
  -7   5  15 1714.99  130.34
  -5  15   7 1869.46  142.30
 -15   7   5 1819.73  138.81
  -7  -5 -15 1888.50  143.67
  -7  -5 -15 1900.14  145.26
  -5 -15  -7 1718.16  133.09
 -15  -7  -5 1680.08  129.07
  15   7   5 1941.40  148.54
   5  15   7 1866.28  142.09
   7   5  15 1614.48  124.63
   7   5  15 1742.50  132.57
   7  -5 -15 1791.17  136.06
 -15   7  -5 1920.24  146.32
  -5  15  -7 1852.53  140.61
  -7   5 -15 1948.81  148.01
  -7   5 -15 1747.79  132.67
 -15  -7   5 1771.06  134.89
 -15  -7   5 1838.77  140.39
  -5 -15   7 1814.44  139.23
  -5 -15   7 1882.15  142.93
  -7  -5  15 1907.54  144.84
  -7  -5  15 1815.50  137.54
 -15  -5  -7 1942.46  148.33
  -7 -15  -5 1754.14  135.74
  -5  -7 -15 1926.59  146.53
  -5  -7 -15 1834.54  140.92
 -15   5   7 1948.81  148.44
  -7  15   5 1868.40  142.19
  -5   7  15 1912.83  145.37
  15  -5   7 1860.99  141.88
   7 -15   5 1860.99  141.45
   5  -7  15 1738.27  131.93
  15   5  -7 1795.40  137.11
   7  15  -5 1836.66  139.65
   7  15  -5 2083.17  160.81
   5   7 -15 1893.79  143.46
  15   7   7 1877.92  143.67
   7  15   7 1937.17  147.59
   7   7  15 1713.93  132.57
   7   7  15 1866.28  141.98
   7  -7 -15 1759.43  133.73
 -15   7  -7 1899.08  144.73
  -7  15  -7 1831.37  139.12
  -7   7 -15 1711.82  130.13
  -7   7 -15 1684.31  127.80
 -15  -7   7 1775.30  135.32
 -15  -7   7 2054.60  156.79
  -7 -15   7 1534.08  117.86
  -7 -15   7 2059.89  156.48
  -7  -7  15 1984.78  150.34
  -7  -7  15 1898.02  143.78
 -15  -7  -7 1859.93  142.62
  -7 -15  -7 1713.93  132.67
  -7  -7 -15 1826.08  140.18
  -7  -7 -15 2024.98  154.04
 -15   7   7 1872.63  142.72
  -7  15   7 1910.72  145.47
  -7   7  15 1999.59  151.93
  15  -7   7 1789.05  136.48
   7 -15   7 1885.33  143.25
   7  -7  15 1782.70  135.32
  15   7  -7 1900.14  145.68
  15   7  -7 1647.28  126.22
   7  15  -7 1772.12  137.11
   7  15  -7 1911.78  145.26
   7   7 -15 1950.92  148.01
  -9 -15   1  732.44   56.71
  -9 -15   1  649.39   51.81
 -15  -1   9  691.18   53.50
  -1   9 -15  805.97   61.50
  -9  15  -1  720.91   55.69
 -15   1  -9  651.29   50.76
   1  -9 -15  740.17   57.07
  15  -1  -9  682.72   53.07
   1   9  15  742.70   57.24
   9  15   1  762.70   59.01
   9  15   1  641.98   52.52
  15   1   9  676.47   53.41
  15   1   9  820.89   64.46
   9   1 -15  682.93   52.42
   1  15  -9  730.01   55.92
  15   9  -1  780.26   61.14
  15   9  -1  727.68   57.72
   9  -1  15  619.77   48.68
   9  -1  15  813.91   63.12
   1 -15   9  749.05   57.32
  -9   1  15  656.58   50.39
  -1  15   9  723.77   56.08
 -15   9   1  709.48   55.14
  -9  -1 -15  720.17   56.14
  -9  -1 -15  767.57   59.05
 -15  -9  -1  635.00   50.43
  15   9   1  770.32   60.35
   1  15   9  744.61   57.67
   9   1  15  734.35   56.89
   9   1  15  623.36   49.19
   1 -15  -9  704.51   60.98
   9  -1 -15  667.69   51.35
 -15   9  -1  652.14   50.80
  -1  15  -9  717.10   54.98
  -9   1 -15  825.86   63.51
  -9   1 -15  673.72   52.13
 -15  -9   1  803.64   62.38
 -15  -9   1  704.51   55.61
  -1 -15   9  701.44   53.73
  -9  -1  15  753.18   57.60
 -15  -1  -9  655.31   51.26
 -15  -1  -9  725.56   56.97
  -9 -15  -1  790.74   61.15
  -1  -9 -15  725.35   56.00
  -1  -9 -15  648.65   53.06
 -15   1   9  688.54   53.34
  -9  15   1  702.92   54.35
  -1   9  15  836.34   64.28
  15  -1   9  620.30   48.66
   9 -15   1  678.27   52.52
   1  -9  15  623.58   47.34
  15   1  -9  619.98   48.33
   9  15  -1  766.93   59.24
   9  15  -1  642.41   52.30
  -3  -9  15   73.30    5.85
  -3  -9  15   74.97    5.86
  -9 -15   3   77.22    9.98
  -9 -15   3  100.19   10.04
 -15  -3   9  105.08   13.97
 -15  -3   9   77.78    8.40
  -3   9 -15   82.53    9.42
  -3   9 -15   68.60    6.02
  -9  15  -3   88.69    9.22
 -15   3  -9   82.95    9.20
 -15   3  -9   88.26   12.37
   3  -9 -15   94.72   18.20
   3  -9 -15   70.63    7.47
  15  -3  -9   80.17    9.04
   3   9  15   81.81    8.61
   3   9  15   72.42   15.45
   9  15   3   94.47    9.84
  15   3   9   98.49   12.76
   9   3 -15   80.59    7.67
   3  15  -9   45.22   14.50
   3  15  -9   75.42    7.31
  15   9  -3   92.39   12.51
  15   9  -3   69.92   10.33
   9  -3  15   93.49   10.49
   9  -3  15   87.97   11.24
   3 -15   9   73.79    7.27
  -9   3  15   83.58    8.06
  -3  15   9   85.53    9.19
 -15   9   3   79.13    9.05
  -9  -3 -15   48.53    8.34
  -9  -3 -15   76.52    8.14
  -3 -15  -9   62.47   12.97
 -15  -9  -3   77.76   10.91
  15   9   3   80.70   10.57
   3  15   9   90.16    9.51
   9   3  15   68.56    8.27
   9   3  15   81.01   10.27
   3 -15  -9   76.51   22.08
   9  -3 -15   73.45    7.92
 -15   9  -3   84.48    9.20
  -3  15  -9   77.62    7.53
  -9   3 -15   89.95    8.68
  -9   3 -15   77.49    8.42
 -15  -9   3   73.76    9.07
 -15  -9   3   83.76    9.76
  -3 -15   9   77.71    7.55
  -3 -15   9   53.20    9.20
  -9  -3  15   94.89    8.68
 -15  -3  -9  105.62   11.31
  -9 -15  -3   76.95   11.09
  -3  -9 -15   82.40    8.59
  -3  -9 -15   66.36   10.63
 -15   3   9   78.98    8.60
  -9  15   3   82.70    8.52
  -3   9  15   80.55    8.45
  15  -3   9   77.57    8.80
   9 -15   3   87.80    9.26
   3  -9  15   76.08    6.53
  15   3  -9   94.75    9.58
   9  15  -3   84.55    8.92
   9  15  -3   75.32   11.72
  -5  -9  15  913.04   69.25
  -9 -15   5  963.93   74.84
  -9 -15   5 1001.70   76.87
 -15  -5   9 1018.63   79.11
 -15  -5   9  923.41   71.01
  -5   9 -15  991.54   76.43
  -5   9 -15  903.20   68.76
  -9  15  -5  955.89   73.29
 -15   5  -9  941.50   73.84
 -15   5  -9  923.83   71.26
   5  -9 -15  961.71   73.68
   5  -9 -15 1045.82   85.90
  15  -5  -9  943.83   72.74
   5   9  15  907.64   69.74
   5   9  15  894.00   72.01
   9  15   5  943.72   72.74
  15   5   9  821.63   64.38
   9   5 -15  913.46   69.77
   5  15  -9  898.23   71.46
   5  15  -9  901.19   68.89
  15   9  -5  962.98   75.31
  15   9  -5  921.61   71.76
   9  -5  15  930.39   71.68
   5 -15   9  967.84   74.00
  -9   5  15 1002.76   76.66
  -5  15   9  957.58   73.67
 -15   9   5  947.32   73.02
  -9  -5 -15  975.35   74.85
  -9  -5 -15 1007.83   78.16
  -5 -15  -9  799.52   64.04
 -15  -9  -5  882.78   69.17
  15   9   5  911.88   70.92
   5  15   9  961.60   74.04
   9   5  15  927.32   72.94
   9   5  15  901.30   69.40
   5 -15  -9  890.61   76.14
   9  -5 -15  924.68   70.87
 -15   9  -5  886.91   68.43
  -5  15  -9  974.40   74.40
  -9   5 -15  967.95   74.09
  -9   5 -15  989.95   76.10
 -15  -9   5  923.73   71.42
 -15  -9   5  959.27   74.13
  -5 -15   9  843.95   64.59
  -5 -15   9  885.32   68.94
  -9  -5  15  874.85   67.36
  -9  -5  15  966.36   73.63
 -15  -5  -9  904.26   70.73
  -9 -15  -5  855.49   67.99
  -5  -9 -15  875.06   69.20
  -5  -9 -15  994.50   76.34
 -15   5   9  980.22   75.41
  -9  15   5  949.22   72.99
  -5   9  15  952.93   73.07
  15  -5   9  905.63   69.87
   9 -15   5  974.19   74.82
   5  -9  15  930.50   70.87
  15   5  -9  913.89   70.48
   9  15  -5  972.18   76.56
   9  15  -5  908.28   69.74
   5   9 -15 1063.27   81.10
  -7  -9  15  761.32   58.06
  -7  -9  15  756.99   57.68
  -9 -15   7  758.68   58.47
  -9 -15   7  704.72   55.22
 -15  -7   9  720.38   55.71
 -15  -7   9  710.12   55.64
  -7   9 -15  823.11   64.33
  -7   9 -15  784.07   59.93
  -9  15  -7  730.22   56.26
 -15   7  -9  686.31   55.86
 -15   7  -9  747.25   58.07
   7  -9 -15  708.95   54.67
   9 -15  -7  711.71   55.12
   7   9  15  793.49   64.37
   7   9  15  751.06   58.10
   9  15   7  699.54   54.41
   9  15   7  745.98   61.10
  15   7   9  731.38   57.42
   9   7 -15  803.01   61.73
   7  15  -9  811.58   64.65
   7  15  -9  734.35   56.43
  15   9  -7  814.65   63.83
  15   9  -7  799.52   62.82
   9  -7  15  710.12   54.69
   7 -15   9  691.07   53.38
  15  -9   7  829.46   64.48
  -9   7  15  754.55   58.08
  -7  15   9  784.28   60.77
 -15   9   7  729.80   56.64
  -9  -7 -15  741.54   58.37
  -9  -7 -15  763.02   59.00
  -7 -15  -9  677.64   55.24
  -7 -15  -9  709.27   55.13
 -15  -9  -7  737.31   57.39
 -15  -9  -7  742.60   58.92
  15   9   7  727.15   56.97
  15   9   7  801.32   63.40
   7  15   9  759.84   62.74
   7  15   9  700.28   54.38
   9   7  15  739.95   59.67
   9   7  15  757.94   58.71
   7 -15  -9  707.37   54.84
   9  -7 -15  651.72   50.36
 -15   9  -7  796.24   61.64
  -7  15  -9  753.60   57.90
  -9   7 -15  744.82   57.25
  -9   7 -15  784.28   60.97
 -15  -9   7  741.01   57.51
 -15  -9   7  738.90   57.58
  -7 -15   9  740.59   57.78
  -7 -15   9  695.94   53.56
  -9  -7  15  761.43   58.19
  -9  -7  15  691.71   53.31
 -15  -7  -9  774.02   61.05
  -9 -15  -7  721.54   58.01
  -9 -15  -7  738.90   57.44
  -7  -9 -15  727.58   56.41
  -7  -9 -15  653.83   52.50
 -15   7   9  747.04   57.86
  -9  15   7  725.67   56.21
  -7   9  15  724.30   55.97
  15  -7   9  715.30   55.55
   9 -15   7  741.12   57.32
   7  -9  15  701.44   53.76
  15   7  -9  771.80   61.72
  15   7  -9  775.61   60.62
   9  15  -7  853.26   67.35
   9  15  -7  713.50   55.09
   7   9 -15  740.38   56.83
  15   9   9  682.61   53.73
  15   9   9  836.34   66.16
   9  15   9  640.71   50.11
   9  15   9  886.06   72.20
   9   9  15  717.31   55.77
  15  -9  -9  720.38   56.04
   9 -15  -9  736.14   57.04
   9  -9 -15  705.46   54.52
 -15   9  -9  814.22   62.97
  -9  15  -9  836.23   64.25
  -9   9 -15  758.36   59.91
  -9   9 -15  816.87   62.63
 -15  -9   9  753.50   58.89
 -15  -9   9  736.14   57.03
  -9 -15   9  898.02   69.66
  -9 -15   9  734.66   56.59
  -9  -9  15  701.02   53.81
  -9  -9  15  751.80   57.54
 -15  -9  -9  700.81   54.85
 -15  -9  -9  800.79   63.49
  -9 -15  -9  718.79   55.96
  -9 -15  -9  762.91   61.15
  -9  -9 -15  774.44   61.18
 -15   9   9  772.96   59.82
  -9  15   9  747.36   57.98
  -9   9  15  718.58   55.53
  15  -9   9  812.32   63.03
   9 -15   9  718.16   55.47
   9  -9  15  802.48   61.69
  15   9  -9  817.93   64.05
  15   9  -9  758.04   60.01
   9  15  -9  657.01   50.75
   9  15  -9  949.86   74.57
   9   9 -15  790.21   60.92
  -1 -11  15  794.76   60.28
 -11 -15   1  607.71   48.17
 -15  -1  11  752.12   58.03
  -1  11 -15  767.99   58.34
 -11  15  -1  870.72   67.11
 -15   1 -11  851.04   66.46
 -15   1 -11  736.99   57.29
   1 -11 -15  666.74   56.09
   1 -11 -15  808.62   62.35
  15  -1 -11  703.88   54.56
   1  11  15  841.73   64.83
   1  11  15  700.49   60.61
  11  15   1  836.02   64.65
  15   1  11  794.23   62.56
  15   1  11  817.93   64.29
  11   1 -15  762.38   58.57
   1  15 -11  798.67   61.00
  15  11  -1  801.21   62.62
  11  -1  15  838.13   65.18
  11  -1  15  807.56   63.35
   1 -15  11  799.09   64.83
   1 -15  11  768.10   58.67
 -11   1  15  860.99   65.94
  -1  15  11  819.09   63.28
 -15  11   1  797.93   61.81
 -11  -1 -15  831.26   64.08
 -11  -1 -15  882.57   68.58
  -1 -15 -11  777.19   64.15
 -15 -11  -1  682.40   54.21
  15  11   1  812.53   63.38
   1  15  11  832.42   64.30
  11   1  15  790.84   61.83
  11   1  15  775.82   60.31
  15 -11  -1  810.31   62.95
   1 -15 -11  805.13   68.41
  11  -1 -15  804.49   61.78
 -15  11  -1  808.41   62.65
  -1  15 -11  783.23   59.90
 -11   1 -15  705.25   54.69
 -11   1 -15  789.15   60.99
 -15 -11   1  835.49   65.49
  -1 -15  11  778.04   61.38
  -1 -15  11  795.92   60.74
 -11  -1  15  786.19   60.34
 -15  -1 -11  885.43   69.13
 -15  -1 -11  761.85   59.35
 -11 -15  -1  725.35   57.47
  -1 -11 -15  765.56   59.14
  -1 -11 -15  756.67   61.70
 -15   1  11  691.50   53.50
 -11  15   1  821.52   63.43
  -1  11  15  804.81   62.07
  15  -1  11  811.79   63.50
  15  -1  11  836.86   66.23
   1 -11  15  811.26   61.60
   1 -11  15  765.03   59.99
  15   1 -11  752.12   58.24
  11  15  -1  731.28   56.64
  -3 -11  15  190.23   14.71
 -11 -15   3  220.17   19.50
 -11 -15   3  194.67   16.72
 -15  -3  11  203.77   17.16
 -15  -3  11  175.52   18.46
  -3  11 -15  215.19   16.79
 -11  15  -3  197.84   16.81
 -15   3 -11  189.17   18.63
 -15   3 -11  215.09   18.47
   3 -11 -15  293.06   31.89
   3 -11 -15  186.52   15.98
  11 -15  -3  231.59   19.53
  15  -3 -11  202.50   17.38
   3  11  15  183.03   15.66
   3  11  15  191.81   24.40
  11  15   3  179.96   15.90
  15   3  11  189.27   18.54
  11   3 -15  228.84   18.63
   3  15 -11  219.00   23.05
   3  15 -11  198.58   16.02
  15  11  -3  215.19   19.47
  11  -3  15  198.16   19.24
  11  -3  15  195.41   17.32
   3 -15  11  186.73   15.19
 -11   3  15  217.73   17.77
  -3  15  11  195.94   16.81
 -15  11   3  201.55   17.38
 -11  -3 -15  215.19   19.01
 -11  -3 -15  190.54   16.42
  -3 -15 -11  219.00   18.82
  -3 -15 -11  224.29   23.47
 -15 -11  -3  198.80   17.52
 -15 -11  -3  232.12   21.45
  15  11   3  256.46   23.34
  15  11   3  162.19   15.39
   3  15  11  186.95   16.29
  11   3  15  203.77   18.00
  11   3  15  234.24   21.08
  15 -11  -3  200.28   17.28
   3 -15 -11  192.34   27.51
  11  -3 -15  198.90   16.62
 -15  11  -3  190.86   16.93
  -3  15 -11  218.47   17.56
 -11   3 -15  205.35   17.78
 -11   3 -15  212.87   17.59
 -15 -11   3  208.74   19.04
  -3 -15  11  237.31   20.54
  -3 -15  11  200.17   16.07
 -11  -3  15  211.07   17.20
 -15  -3 -11  224.50   19.46
 -11 -15  -3  253.18   22.69
  -3 -11 -15  206.94   17.52
  -3 -11 -15  210.64   20.90
 -15   3  11  192.02   16.45
 -11  15   3  215.83   18.27
  -3  11  15  192.87   16.40
  15  -3  11  214.98   18.67
   3 -11  15  209.48   16.50
  15   3 -11  186.42   15.87
  11  15  -3  228.42   21.79
  11  15  -3  196.36   16.99
  -5 -11  15 1498.10  113.52
  -5 -11  15 1232.55   93.59
 -11 -15   5 1309.78  100.86
 -11 -15   5 1346.81  102.90
 -15  -5  11 1275.93   97.55
 -15  -5  11 1424.05  109.50
  -5  11 -15 1235.72   93.87
 -11  15  -5 1351.04  103.23
 -15   5 -11 1444.15  111.41
 -15   5 -11 1329.89  101.89
   5 -11 -15 1255.83   96.04
   5 -11 -15 1298.15  105.80
  11 -15  -5 1236.78   94.75
   5  11  15 1416.64  108.34
  11  15   5 1249.48   98.35
  11  15   5 1403.94  107.49
  15   5  11 1484.35  114.26
  11   5 -15 1311.90  100.01
   5  15 -11 1293.91  101.31
   5  15 -11 1454.73  110.67
  15  11  -5 1261.12   97.66
  15  11  -5 1440.97  110.77
  11  -5  15 1422.99  108.97
   5 -15  11 1271.70   96.86
 -11   5  15 1379.61  105.22
  -5  15  11 1351.04  103.35
 -15  11   5 1248.42   95.62
 -11  -5 -15 1326.71  102.53
 -11  -5 -15 1388.07  106.12
  -5 -15 -11 1374.32  105.24
  -5 -15 -11 1172.25   92.41
 -15 -11  -5 1259.00   97.79
 -15 -11  -5 1388.07  106.43
  15  11   5 1363.74  104.82
  15  11   5 1143.68   89.33
   5  15  11 1278.04  102.56
   5  15  11 1378.55  105.57
  11   5  15 1413.47  109.61
  11   5  15 1416.64  108.55
  15 -11  -5 1430.39  109.71
   5 -15 -11 1342.58  102.70
   5 -15 -11 1161.67   96.16
  11  -5 -15 1216.68   93.06
 -15  11  -5 1361.62  104.20
  -5  15 -11 1207.16   91.91
 -11   5 -15 1453.67  111.30
 -11   5 -15 1437.80  109.71
 -15 -11   5 1425.10  109.18
 -15 -11   5 1289.68   99.54
  -5 -15  11 1253.71   95.44
  -5 -15  11 1219.85   93.85
 -11  -5  15 1409.23  107.91
 -11  -5  15 1304.49   99.31
 -15  -5 -11 1067.51   83.07
 -11 -15  -5 1193.41   92.94
 -11 -15  -5 1447.32  110.88
  -5 -11 -15 1179.65   92.51
 -15   5  11 1294.97   99.16
 -11  15   5 1317.19  100.77
  -5  11  15 1325.65  101.29
  15  -5  11 1289.68   98.94
  11 -15   5 1371.15  104.91
   5 -11  15 1310.84   99.64
  15   5 -11 1286.51   98.54
  11  15  -5 1244.19   96.71
  11  15  -5 1447.32  110.56
  -7 -11  15 1800.69  136.48
  -7 -11  15 1789.05  135.63
 -11 -15   7 1703.35  130.66
 -11 -15   7 1638.82  124.95
 -15  -7  11 1868.40  142.40
 -15  -7  11 1608.13  123.15
  -7  11 -15 1913.89  145.37
 -11  15  -7 1850.41  140.92
 -15   7 -11 2035.56  155.31
 -15   7 -11 1731.92  133.94
  11 -15  -7 1710.76  130.45
   7  11  15 1675.85  127.91
  11  15   7 1663.15  127.17
  11  15   7 1887.44  146.53
  15   7  11 1637.76  125.69
  15   7  11 1883.21  144.73
  11   7 -15 1830.31  139.12
   7  15 -11 1599.67  121.67
   7  15 -11 1963.62  151.19
  15  11  -7 1756.25  134.89
  15  11  -7 1675.85  128.54
  11  -7  15 1629.29  124.21
   7 -15  11 1537.25  117.12
 -11   7  15 1786.93  136.06
  -7  15  11 1722.40  131.40
 -15  11   7 1795.40  136.90
 -11  -7 -15 1745.67  134.26
  -7 -15 -11 1730.86  132.25
  -7 -15 -11 1742.50  135.32
 -15 -11  -7 1664.21  127.38
 -15 -11  -7 1684.31  130.03
  15  11   7 1701.24  131.40
  15  11   7 1677.96  128.54
   7  15  11 1844.06  144.10
   7  15  11 1579.57  120.72
  11   7  15 1728.74  132.14
  15 -11  -7 1665.27  127.28
   7 -15 -11 1670.56  127.49
  11  -7 -15 1619.77  123.47
 -15  11  -7 1857.82  141.66
  -7  15 -11 1874.75  142.40
 -11   7 -15 1670.56  127.17
 -11   7 -15 1754.14  134.26
 -15 -11   7 1683.25  128.54
 -15 -11   7 1799.63  137.33
  -7 -15  11 1702.30  129.39
  -7 -15  11 1647.28  125.58
 -11  -7  15 1718.16  130.98
 -11  -7  15 1698.06  128.97
 -15  -7 -11 1615.54  124.42
 -15  -7 -11 1745.67  133.41
 -11 -15  -7 1701.24  130.03
 -11 -15  -7 1717.11  132.46
  -7 -11 -15 1794.34  138.49
 -15   7  11 1804.92  137.54
 -11  15   7 1706.53  130.13
  -7  11  15 1776.35  135.32
  15  -7  11 1677.96  128.12
  11 -15   7 1743.56  132.88
   7 -11  15 1712.87  130.13
  15   7 -11 1780.59  135.85
  11  15  -7 1856.76  142.93
  11  15  -7 1765.77  134.68
  -9 -11  15 1658.92  126.01
  -9 -11  15 1766.83  134.15
 -11 -15   9 1658.92  126.43
 -11 -15   9 1666.32  128.02
 -15  -9  11 1582.74  120.82
 -15  -9  11 1608.13  123.04
  -9  11 -15 1746.73  132.78
 -11  15  -9 1756.25  133.73
 -15   9 -11 1654.69  126.43
  11 -15  -9 1608.13  122.94
  15  -9 -11 1661.03  126.96
   9  11  15 1714.99  133.20
   9  11  15 1535.13  117.44
  11  15   9 1558.41  119.23
  11  15   9 1795.40  139.55
  15   9  11 1592.26  123.15
  15   9  11 1568.99  120.50
   9  15 -11 1544.66  117.75
   9  15 -11 1721.34  132.46
  15  11  -9 1574.28  120.93
  15  11  -9 1896.96  145.47
  11  -9  15 1662.09  126.64
   9 -15  11 1565.82  119.34
 -11   9  15 1667.38  127.17
  -9  15  11 1622.95  124.00
 -15  11   9 1602.84  122.51
 -11  -9 -15 1656.80  126.75
 -11  -9 -15 1543.60  118.81
  -9 -15 -11 1533.02  119.34
  -9 -15 -11 1635.64  125.16
 -15 -11  -9 1570.05  120.19
 -15 -11  -9 1635.64  126.32
  15  11   9 1537.25  117.97
  15  11   9 1713.93  132.99
   9  15  11 1864.17  145.79
   9  15  11 1534.08  117.44
  11   9  15 1608.13  123.04
  11   9  15 1763.66  136.59
  15 -11  -9 1576.40  120.61
   9 -15 -11 1658.92  126.64
 -15  11  -9 1711.82  130.77
  -9  15 -11 1675.85  127.49
 -11   9 -15 1649.40  125.58
 -11   9 -15 1634.58  125.79
 -15 -11   9 1661.03  126.96
 -15 -11   9 1571.11  120.08
  -9 -15  11 1597.55  121.56
  -9 -15  11 1563.70  119.87
 -11  -9  15 1654.69  125.79
 -11  -9  15 1658.92  126.32
 -15  -9 -11 1783.76  137.43
 -15  -9 -11 1699.12  130.03
 -11 -15  -9 1870.51  144.31
 -11 -15  -9 1622.95  124.21
  -9 -11 -15 1706.53  131.82
  -9 -11 -15 1637.76  125.16
 -15   9  11 1714.99  130.87
 -11  15   9 1673.73  127.80
  -9  11  15 1631.41  124.63
  15  -9  11 1679.02  128.23
  11 -15   9 1620.83  123.68
   9 -11  15 1592.26  121.24
  15   9 -11 1671.61  128.97
  15   9 -11 1606.02  123.15
  11  15  -9 1811.27  139.44
  11  15  -9 1561.58  119.23
  15  11  11 2306.40  176.05
  15  11  11 2440.77  187.79
  11  15  11 2342.38  178.48
  11  15  11 2193.20  169.81
  11  11  15 2560.32  197.00
  11  11  15 2491.55  189.80
  15 -11 -11 2411.14  183.56
  11 -15 -11 2406.91  183.03
  11 -11 -15 2494.72  189.70
 -15  11 -11 2621.68  199.22
 -11  15 -11 2817.41  213.82
 -11  11 -15 2514.83  191.07
 -15 -11  11 2289.48  174.25
 -15 -11  11 2591.00  197.10
 -11 -15  11 2558.20  194.25
 -11 -15  11 2559.26  194.99
 -11 -11  15 2486.26  188.74
 -11 -11  15 2327.56  176.68
 -15 -11 -11 2346.61  180.07
 -15 -11 -11 2447.12  186.42
 -11 -15 -11 2550.80  195.73
 -11 -15 -11 2482.03  188.96
 -11 -11 -15 2500.01  191.18
 -11 -11 -15 2535.99  193.08
 -15  11  11 2534.93  192.87
 -11  15  11 2467.22  187.69
 -11  11  15 2447.12  186.10
  11 -15  11 2421.72  184.09
  11 -11  15 2337.08  177.64
  15  11 -11 2326.51  177.53
  15  11 -11 2599.46  198.58
  11  15 -11 2355.07  179.12
  11  15 -11 2552.91  195.20
  11  11 -15 2528.58  192.34
  11  11 -15 2446.06  186.52
  -1 -13  15  383.94   29.43
  -1 -13  15  355.59   28.18
 -13 -15   1  359.61   30.40
 -15  -1  13  406.79   32.18
 -13  15  -1  405.31   32.30
 -15   1 -13  424.46   33.86
 -15   1 -13  454.09   36.65
   1 -13 -15  326.18   31.96
  13 -15  -1  402.14   32.29
  15  -1 -13  392.30   31.21
   1  13  15  439.27   34.86
  13  15   1  402.88   34.86
  13  15   1  450.28   35.94
  15   1  13  460.33   37.98
  13   1 -15  375.27   29.79
   1  15 -13  440.76   34.04
  15  13  -1  467.84   37.69
  13  -1  15  433.46   35.48
  13  -1  15  435.99   35.66
   1 -15  13  389.13   33.95
   1 -15  13  401.93   31.09
  15 -13   1  380.98   30.67
 -13   1  15  363.84   28.85
  -1  15  13  407.01   32.45
 -15  13   1  422.03   33.67
 -13  -1 -15  456.10   36.30
 -13  -1 -15  419.07   33.59
  -1 -15 -13  389.87   31.04
  -1 -15 -13  386.48   35.33
 -15 -13  -1  479.05   38.22
 -15 -13  -1  394.42   33.15
  15  13   1  397.17   33.73
  15  13   1  444.25   35.94
   1  15  13  431.97   34.33
   1  15  13  408.80   40.88
  13   1  15  367.65   30.81
  13   1  15  448.58   36.48
  15 -13  -1  414.73   33.21
   1 -15 -13  435.57   34.54
   1 -15 -13  392.30   37.61
  13  -1 -15  385.53   30.61
 -15  13  -1  433.77   34.54
  -1  15 -13  407.11   31.50
 -13   1 -15  443.72   35.52
 -13   1 -15  402.99   32.16
 -15 -13   1  458.95   36.65
 -15 -13   1  411.77   34.34
  -1 -15  13  416.32   32.14
  -1 -15  13  375.16   31.02
 -13  -1  15  392.51   30.99
 -15  -1 -13  409.76   33.00
 -13 -15  -1  450.17   36.81
 -13 -15  -1  444.14   35.42
  -1 -13 -15  408.91   36.42
 -15   1  13  470.27   36.96
 -13  15   1  418.54   33.40
  -1  13  15  430.49   34.20
  15  -1  13  424.15   34.82
  15  -1  13  417.90   35.25
  13 -15   1  412.40   32.98
   1 -13  15  364.69   30.78
   1 -13  15  424.15   32.61
  15   1 -13  388.60   30.91
  13  15  -1  419.70   33.70
  -3 -13  15  330.94   25.48
  -3 -13  15  341.41   26.81
 -13 -15   3  296.02   25.80
 -15  -3  13  341.62   27.32
 -15  -3  13  356.43   31.65
 -13  15  -3  342.15   27.57
 -15   3 -13  327.34   27.76
 -15   3 -13  334.53   27.08
   3 -13 -15  346.07   35.88
  13 -15  -3  367.97   29.81
  15  -3 -13  314.54   25.57
   3  13  15  333.37   27.02
  13  15   3  313.16   28.53
  13  15   3  343.21   28.08
  15   3  13  366.17   31.08
  13   3 -15  344.48   27.56
   3  15 -13  325.01   25.42
  15  13  -3  369.13   30.67
  13  -3  15  348.82   28.82
  13  -3  15  401.72   34.69
   3 -15  13  326.60   25.62
  15 -13   3  360.67   29.07
 -13   3  15  307.77   24.66
  -3  15  13  349.45   28.18
 -15  13   3  356.12   28.73
 -13  -3 -15  358.13   29.06
 -13  -3 -15  294.44   25.19
  -3 -15 -13  364.16   29.35
  -3 -15 -13  329.77   30.98
 -15 -13  -3  343.10   28.11
 -15 -13  -3  342.15   29.54
  15  13   3  361.09   29.87
  15  13   3  373.04   32.41
   3  15  13  335.80   27.19
   3  15  13  336.44   34.53
  13   3  15  330.30   28.05
  13   3  15  360.14   29.89
  15 -13  -3  339.08   27.67
   3 -15 -13  351.89   28.31
   3 -15 -13  349.24   36.75
  13  -3 -15  337.18   26.96
 -15  13  -3  335.70   27.23
  -3  15 -13  360.24   28.09
 -13   3 -15  341.20   27.40
 -13   3 -15  336.23   27.80
 -15 -13   3  338.98   28.61
  -3 -15  13  385.32   31.22
  -3 -15  13  356.75   27.72
 -13  -3  15  368.07   29.03
 -15  -3 -13  310.73   25.99
 -13 -15  -3  385.95   31.15
 -13 -15  -3  315.49   27.02
  -3 -13 -15  366.49   32.91
 -15   3  13  308.51   25.06
 -13  15   3  360.88   29.14
  -3  13  15  322.37   26.11
  15  -3  13  312.42   29.05
  15  -3  13  363.42   29.90
  13 -15   3  347.23   28.13
   3 -13  15  341.62   26.56
  15   3 -13  322.47   25.90
  13  15  -3  363.21   29.57
   3  13 -15  354.00   27.38
  -5 -13  15  207.47   17.20
  -5 -13  15  229.69   18.03
 -15  -5  13  235.61   19.63
 -13  15  -5  232.12   19.62
   5 -13 -15  203.87   17.51
  13 -15  -5  210.22   18.20
   5  13  15  178.80   22.21
   5  13  15  250.42   21.02
  13  15   5  205.57   21.40
  13  15   5  265.66   22.48
  13   5 -15  215.83   17.90
  15  13  -5  257.30   22.42
  13  -5  15  194.99   16.96
   5 -15  13  207.89   17.03
  15 -13   5  204.83   17.77
 -13   5  15  222.60   18.57
  -5  15  13  247.25   20.64
 -15  13   5  221.86   18.90
 -13  -5 -15  194.56   18.23
  -5 -15 -13  262.70   21.89
   5  15  13  244.50   20.56
  13   5  15  266.72   23.10
  15 -13  -5  209.59   18.21
   5 -15 -13  232.65   19.50
  13  -5 -15  192.13   16.40
 -15  13  -5  213.71   18.31
  -5  15 -13  244.50   19.50
 -13   5 -15  211.07   17.81
 -15 -13   5  206.20   18.78
 -13  -5  15  211.60   17.41
 -13  -5  15  236.67   21.33
 -15  -5 -13  266.93   22.75
  -5 -13 -15  251.80   21.02
 -15   5  13  214.66   18.21
 -13  15   5  234.87   19.88
  -5  13  15  250.00   20.74
   5 -13  15  210.54   17.01
  15   5 -13  206.41   17.50
  13  15  -5  261.43   22.12
   5  13 -15  251.48   19.90
  -7 -13  15    5.63    4.64
  -7 -13  15    3.05    3.19
 -13 -15   7    4.45    6.65
 -13 -15   7    4.31    5.10
 -15  -7  13   -0.58    4.62
 -15  -7  13    4.09    7.90
 -13  15  -7    4.67    5.22
 -15   7 -13   -0.13    9.48
 -15   7 -13   -1.52    5.35
   7 -13 -15    2.04    5.33
  13 -15  -7    0.76    5.51
   7  13  15   10.12   10.85
   7  13  15   -2.36    5.38
  13  15   7   -1.36    5.84
  13  15   7    5.27   10.56
  15   7  13   -4.69    7.26
  15   7  13    4.40    7.03
  13   7 -15    4.78    4.60
  15  13  -7   -2.43    7.27
  15  13  -7   15.00    6.76
  13  -7  15    7.21    4.54
   7 -15  13    4.51    4.00
 -13   7  15   -5.81    5.13
  -7  15  13   -2.50    5.10
 -15  13   7   10.34    5.46
 -13  -7 -15    1.12    7.36
 -13  -7 -15    8.68    5.64
  -7 -15 -13    9.44    9.55
  -7 -15 -13    3.23    5.54
 -15 -13  -7    1.66    5.96
 -15 -13  -7    3.32    6.99
  15  13   7    2.83    6.45
  15  13   7    5.11    8.01
   7  15  13    3.85    5.18
   7  15  13   32.03   12.72
  13   7  15   21.88    8.33
  13   7  15   -2.94    6.47
  15 -13  -7    0.00    6.22
   7 -15 -13   -2.74    4.82
 -15  13  -7    2.71    6.00
  -7  15 -13    4.54    3.89
 -13   7 -15   -1.88    8.51
 -13   7 -15    4.77    4.68
 -15 -13   7   -7.51    6.11
 -15 -13   7   11.13    7.48
  -7 -15  13   16.38    4.62
  -7 -15  13    0.96    3.51
 -13  -7  15    5.81    7.36
 -13  -7  15    7.65    4.29
 -15  -7 -13   -9.69    7.31
 -15  -7 -13    7.71    5.90
 -13 -15  -7   -8.42    7.53
 -13 -15  -7   -9.25    5.29
  -7 -13 -15   11.17    5.27
  -7 -13 -15    8.71    7.91
 -15   7  13    7.83    5.13
 -13  15   7    6.91    5.52
  -7  13  15    7.78    5.02
  15  -7  13   12.84    5.15
   7 -13  15   -4.32    3.84
  15   7 -13    7.82    5.04
  13  15  -7   10.39    8.86
  13  15  -7   13.31    6.21
   7  13 -15   10.83    6.62
   7  13 -15    5.60    4.75
  -9 -13  15    5.24    3.96
  -9 -13  15   11.21    3.50
 -13 -15   9   12.53    5.39
 -13 -15   9    2.54    6.32
 -15  -9  13   13.10    6.54
 -15  -9  13    4.65    4.41
  -9  13 -15    7.29    4.55
 -13  15  -9    6.40    4.84
 -15   9 -13   -3.83   13.86
 -15   9 -13   -2.30    4.76
   9 -13 -15    8.38    5.09
  13 -15  -9    5.27    5.40
  15  -9 -13    3.12    5.36
   9  13  15    9.95   10.93
   9  13  15    0.98    5.78
  13  15   9   25.37    6.79
  13  15   9   12.18    8.57
  15   9  13   30.12    7.86
  15   9  13    8.76    8.18
  15  13  -9   18.28    7.55
  15  13  -9    6.39    6.45
  13  -9  15   12.58    4.75
   9 -15  13    0.17    4.26
 -13   9  15    9.47    5.18
  -9  15  13    4.32    5.23
 -15  13   9   15.52    5.60
 -13  -9 -15    2.45    6.80
 -13  -9 -15   13.39    6.21
  -9 -15 -13    5.72    8.16
  -9 -15 -13   17.63    5.75
 -15 -13  -9   17.52    6.89
 -15 -13  -9    6.20    7.88
  15  13   9   24.75    7.97
  15  13   9   -1.22    8.61
   9  15  13  -23.01   10.94
   9  15  13    7.94    5.99
  13   9  15   23.11    7.25
  13   9  15    0.49    7.88
  15 -13  -9   -0.07    5.83
   9 -15 -13    3.11    4.78
  13  -9 -15    6.81    5.72
 -15  13  -9    7.00    5.70
  -9  15 -13    8.22    4.15
 -13   9 -15   18.00    9.86
 -13   9 -15    6.91    4.88
 -15 -13   9    1.54    5.84
 -15 -13   9   17.42    5.82
  -9 -15  13    1.53    5.14
  -9 -15  13   18.83    4.58
 -13  -9  15   13.90    6.43
 -13  -9  15    6.09    4.22
 -15  -9 -13   15.70    6.55
 -15  -9 -13    0.39    7.72
 -13 -15  -9   11.06    7.28
 -13 -15  -9   11.96    6.26
  -9 -13 -15   20.15    6.27
  -9 -13 -15    3.36    8.52
 -15   9  13    9.87    5.13
 -13  15   9   10.75    5.40
  -9  13  15    4.30    5.03
  15  -9  13    0.25    4.47
   9 -13  15    6.99    4.08
  15   9 -13    9.37    6.38
  13  15  -9   20.58    7.70
  13  15  -9   18.29    6.97
   9  13 -15   20.04    6.46
 -11 -13  15  182.50   15.38
 -11 -13  15  216.57   17.80
 -13 -15  11  204.30   18.11
 -13 -15  11  200.28   17.07
 -15 -11  13  182.71   15.74
 -15 -11  13  219.85   18.91
 -11  13 -15  194.14   16.64
 -13  15 -11  182.50   15.79
 -15  11 -13  185.36   16.04
  11 -13 -15  191.81   16.72
  13 -15 -11  182.61   16.16
  15 -11 -13  190.65   16.98
  11  13  15  191.60   20.15
  11  13  15  208.74   18.58
  13  15  11  147.80   18.04
  15  11  13  223.45   20.03
  15  11  13  171.39   17.96
  13  11 -15  167.27   15.49
  13  11 -15  199.32   20.64
  11  15 -13  165.36   16.06
  15  13 -11  229.58   20.66
  15  13 -11  176.05   16.32
  13 -11  15  163.99   14.41
  11 -15  13  164.20   14.40
 -13  11  15  192.34   16.73
 -11  15  13  189.38   16.69
 -15  13  11  209.48   18.24
 -13 -11 -15  183.67   17.42
 -13 -11 -15  199.96   17.71
 -11 -15 -13  177.42   18.27
 -11 -15 -13  203.77   18.09
 -15 -13 -11  191.92   19.05
 -15 -13 -11  208.63   18.60
  15  13  11  177.21   18.42
  15  13  11  205.99   18.64
  11  15  13  153.62   18.55
  11  15  13  176.37   16.09
  13  11  15  194.56   17.85
  13  11  15  158.59   17.87
  15 -13 -11  211.70   18.51
  11 -15 -13  174.57   15.43
  13 -11 -15  184.83   16.31
 -15  13 -11  191.60   16.75
 -11  15 -13  174.57   14.92
 -13  11 -15  179.75   15.52
 -15 -13  11  201.55   17.44
 -15 -13  11  192.98   17.11
 -11 -15  13  165.36   15.10
 -11 -15  13  205.78   17.12
 -13 -11  15  196.26   16.21
 -13 -11  15  195.52   16.72
 -15 -11 -13  225.88   19.70
 -15 -11 -13  189.27   18.61
 -13 -15 -11  187.79   16.95
 -13 -15 -11  195.62   19.44
 -11 -13 -15  213.71   18.80
 -11 -13 -15  163.04   16.55
 -15  11  13  182.93   16.18
 -13  15  11  167.90   15.21
 -11  13  15  199.96   17.31
  11 -13  15  190.23   16.06
  15  11 -13  189.27   17.69
  15  11 -13  200.59   20.15
  13  15 -11  168.75   16.80
  13  15 -11  188.00   17.02
  11  13 -15  194.35   17.67
  11  13 -15  151.29   14.39
  15  13  13   23.09    9.83
  13  15  13   42.01   10.93
  13  13  15   29.05   10.41
  15 -13 -13   25.59    6.46
  13 -15 -13   41.03    6.71
  13 -13 -15   31.72    6.47
 -15  13 -13   21.96    5.84
 -13  15 -13   17.81    5.43
 -13  13 -15   32.36    6.36
 -15 -13  13   19.14    5.94
 -15 -13  13   23.35    5.58
 -13 -15  13   39.25    6.32
 -13 -15  13   46.37    7.78
 -13 -13  15   35.68    6.25
 -13 -13  15   28.15    5.11
 -15 -13 -13   37.27    7.78
 -13 -15 -13   37.51    7.26
 -13 -13 -15   32.23    6.88
 -15  13  13   32.78    6.69
 -13  13  15   26.72    6.43
  13 -13  15   35.53    5.95
  13  15 -13   43.38    8.20
  13  15 -13   26.16    8.35
  13  13 -15   23.79    5.82
  13  13 -15   31.75    8.92
  15  15   1  281.85   26.22
  15  15   1  368.18   30.35
   1  15  15  345.33   28.04
   1  15  15  322.68   34.72
  15   1  15  369.87   31.28
  15 -15  -1  356.96   29.08
   1 -15 -15  359.82   29.02
   1 -15 -15  327.23   32.91
  15  -1 -15  330.62   26.70
 -15  15  -1  376.01   30.27
  -1  15 -15  347.34   26.97
 -15   1 -15  314.01   25.80
 -15 -15   1  358.13   29.15
 -15 -15   1  366.80   31.27
  -1 -15  15  361.51   27.94
  -1 -15  15  318.88   26.45
 -15  -1  15  406.48   32.25
 -15  -1 -15  340.04   27.99
 -15 -15  -1  377.38   30.66
 -15 -15  -1  331.78   28.76
  -1 -15 -15  368.71   33.93
  -1 -15 -15  364.90   29.40
 -15   1  15  367.65   29.42
 -15  15   1  339.82   27.72
  -1  15  15  374.31   30.16
  15  -1  15  370.72   31.79
  15 -15   1  363.10   29.52
   1 -15  15  281.64   25.59
   1 -15  15  375.69   29.07
  15   1 -15  321.84   26.03
  15  15  -1  359.71   29.57
  15  15  -1  330.20   29.45
   1  15 -15  364.16   28.21
  15  15   3   29.21   10.46
  15  15   3   63.36    9.36
   3  15  15   58.73    7.60
   3  15  15   39.73   17.28
  15   3  15   78.88   11.29
  15 -15  -3   62.40    8.30
   3 -15 -15   53.67    7.29
   3 -15 -15   53.82   17.38
  15  -3 -15   65.94    8.05
 -15  15  -3   55.71    7.51
  -3  15 -15   68.29    6.55
 -15   3 -15   55.29    7.15
 -15   3 -15   47.81   10.00
 -15 -15   3   84.27   11.39
 -15 -15   3   66.13    8.55
  -3 -15  15   50.76    7.11
 -15  -3  15   57.96    7.03
 -15  -3  15   58.71   13.47
 -15  -3 -15   60.09    8.84
 -15 -15  -3   63.79    8.52
 -15 -15  -3   61.88   10.60
  -3 -15 -15   58.86    7.53
  -3 -15 -15   53.07   11.47
 -15   3  15   71.59    8.27
 -15  15   3   50.88    7.68
  -3  15  15   42.53    6.85
  15  -3  15   57.74    9.34
  15  -3  15   46.46   13.88
  15 -15   3   81.46    9.22
   3 -15  15   50.12    5.70
  15   3 -15   54.24    6.75
  15  15  -3   63.00    9.23
   3  15 -15   71.12    6.71
  15  15   5  551.53   44.01
  15  15   5  402.03   35.15
   5  15  15  533.33   42.25
  15   5  15  540.52   43.54
  15 -15  -5  481.81   38.37
   5 -15 -15  476.83   37.69
 -15  15  -5  533.12   42.02
  -5  15 -15  484.77   37.49
 -15   5 -15  486.46   38.53
 -15   5 -15  528.78   42.87
 -15 -15   5  449.11   37.03
  -5 -15  15  484.98   37.33
 -15  -5  15  476.20   37.37
 -15  -5  15  573.43   45.93
 -15  -5 -15  472.28   38.54
 -15  -5 -15  567.08   44.90
 -15 -15  -5  547.72   43.40
 -15 -15  -5  420.65   35.57
  -5 -15 -15  522.54   41.23
 -15   5  15  449.64   35.47
 -15  15   5  518.94   41.03
  -5  15  15  497.68   39.40
  15  -5  15  413.35   33.23
  15 -15   5  486.46   38.53
   5 -15  15  472.50   36.65
  15   5 -15  453.56   35.86
  15  15  -5  554.70   44.15
   5  15 -15  548.56   42.26
  15  15   7  334.32   28.00
  15  15   7  427.53   37.15
   7  15  15  460.75   41.44
   7  15  15  381.83   30.91
  15   7  15  458.21   38.09
  15   7  15  397.91   32.96
  15 -15  -7  415.58   33.56
   7 -15 -15  394.52   40.74
   7 -15 -15  377.91   30.32
  15  -7 -15  377.59   30.36
 -15  15  -7  395.16   31.69
  -7  15 -15  387.96   30.35
 -15   7 -15  415.47   33.22
 -15   7 -15  401.82   33.61
 -15 -15   7  385.00   31.92
  -7 -15  15  450.17   35.69
  -7 -15  15  404.68   31.41
 -15  -7  15  381.93   31.51
 -15  -7  15  390.08   30.94
 -15  -7 -15  436.31   36.18
 -15  -7 -15  393.78   32.05
 -15 -15  -7  413.46   34.81
 -15 -15  -7  366.59   30.00
  -7 -15 -15  377.07   30.45
  -7 -15 -15  477.47   40.62
 -15   7  15  434.09   34.48
 -15  15   7  403.30   32.47
  -7  15  15  402.77   32.27
  15  -7  15  425.20   33.96
  15 -15   7  400.55   32.12
   7 -15  15  400.34   31.41
  15   7 -15  415.79   33.22
  15  15  -7  414.52   33.89
   7  15 -15  390.92   30.81
   7  15 -15  434.62   35.80
  15  15   9 1520.32  118.81
   9  15  15 1381.73  106.12
   9  15  15 1379.61  109.18
  15   9  15 1440.97  112.25
  15   9  15 1363.74  105.14
  15 -15  -9 1306.61  100.43
   9 -15 -15 1382.78  105.90
  15  -9 -15 1336.23  102.55
 -15  15  -9 1409.23  107.91
  -9  15 -15 1428.28  108.87
 -15   9 -15 1503.39  115.00
 -15   9 -15 1319.31  102.60
 -15 -15   9 1323.54  102.20
  -9 -15  15 1591.21  121.46
  -9 -15  15 1422.99  108.34
 -15  -9  15 1374.32  104.98
 -15  -9  15 1312.96  100.82
 -15  -9 -15 1310.84  101.95
 -15  -9 -15 1391.25  106.96
 -15 -15  -9 1397.60  107.49
  -9 -15 -15 1278.04  100.18
  -9 -15 -15 1321.42  101.39
 -15   9  15 1468.48  112.46
  -9  15  15 1420.87  108.87
  15  -9  15 1337.29  102.61
  15 -15   9 1382.78  106.01
   9 -15  15 1400.77  106.86
  15  15  -9 1309.78  101.00
   9  15 -15 1398.65  106.96
   9  15 -15 1475.89  113.63
  15  15  11 1745.67  136.06
  11  15  15 1671.61  131.19
  15  11  15 1691.72  131.40
  15 -15 -11 1572.16  120.40
  11 -15 -15 1574.28  120.40
  15 -11 -15 1617.66  123.89
 -15  15 -11 1701.24  130.03
 -11  15 -15 1505.51  115.11
 -15  11 -15 1744.61  133.20
 -15 -15  11 1620.83  123.89
 -15 -15  11 1732.98  132.88
 -11 -15  15 1980.54  150.87
 -11 -15  15 1494.93  113.84
 -15 -11  15 1628.24  124.63
 -15 -11  15 1693.83  129.18
 -15 -11 -15 1622.95  124.42
 -15 -15 -11 1609.19  123.47
 -11 -15 -15 1536.19  117.86
 -15  11  15 1714.99  130.98
 -11  15  15 1720.28  131.51
  15 -15  11 1512.92  115.85
  11 -15  15 1559.47  118.92
  15  11 -15 1590.15  123.78
  15  11 -15 1679.02  128.86
  15  15 -11 1558.41  119.87
  15  15 -11 1741.44  134.05
  11  15 -15 1685.37  129.50
  11  15 -15 1573.22  120.40
  15  15  13  495.45   40.25
  15  15  13  452.08   39.25
  13  15  15  406.05   36.16
  15  13  15  416.95   36.51
  15 -15 -13  441.92   35.51
  13 -15 -15  463.29   36.90
  15 -13 -15  406.05   32.82
 -15  15 -13  436.21   34.96
 -15  13 -15  454.09   36.24
 -15 -15  13  421.92   33.88
 -15 -15  13  479.58   38.12
 -13 -15  15  425.31   33.93
 -13 -15  15  478.53   37.67
 -15 -13  15  416.00   33.03
 -15 -13  15  517.88   40.90
 -15 -13 -15  462.02   37.34
 -15 -15 -13  422.45   35.51
 -15 -15 -13  484.24   39.03
 -13 -15 -15  447.00   36.20
  15 -15  13  425.63   34.07
  13 -15  15  444.35   35.28
  15  13 -15  488.37   40.50
  15  13 -15  420.97   34.06
  15  15 -13  475.67   39.03
  15  15 -13  389.97   32.30
  13  15 -15  436.21   35.81
  13  15 -15  385.42   31.76
  15  15  15 1177.54   93.45
  15  15  15 1469.54  113.42
  15 -15 -15 1334.12  102.54
 -15 -15  15 1498.10  114.69
 -15 -15  15 1401.83  107.39
 -15 -15 -15 1494.93  115.00
 -15 -15 -15 1327.77  103.43
 -15  15  15 1401.83  107.70
  15  15 -15 1509.74  116.48
  15  15 -15 1280.16   99.05
 -16   0   0 6551.03  496.51
 -16   0   0 6070.71  459.80
   0 -16   0 6794.37  513.97
   0 -16   0 5535.37  422.77
   0   0  16 5792.46  439.80
   0   0  16 6485.44  490.06
  16   0   0 5957.50  451.12
   0  16   0 7089.55  536.19
   0   0 -16 6453.70  487.73
   0   0 -16 6301.35  476.94
  16   2   0   47.36    7.03
  16  -2   0   73.37    8.42
 -16   2   0   66.77    8.32
 -16  -2   0   53.85    7.28
   0 -16   2   41.44   15.59
 -16   0  -2   57.66    7.71
 -16   0   2   69.50    8.35
   0   2  16   31.21   12.55
  16   0   2   59.82    7.82
   0  -2  16   39.80    9.53
  16   0  -2   54.16    7.41
   2  16   0   30.86   16.55
  16   2   2   29.37   12.49
  16   2   2   30.53    6.98
   2  16   2   98.85   22.73
   2  16   2   28.87    5.47
   2   2  16   29.73    4.76
  16  -2  -2   27.31    5.82
   2 -16  -2   19.42    5.04
   2  -2 -16   28.12    4.17
 -16   2  -2   20.37    5.96
 -16   2  -2   20.96   12.16
  -2  16  -2   37.52    5.96
  -2   2 -16   34.46    4.01
  -2   2 -16   42.14    5.21
 -16  -2   2   36.37   11.21
 -16  -2   2   23.83    5.84
  -2 -16   2   20.88    4.76
  -2  -2  16   27.01    3.39
 -16  -2  -2   28.03    5.72
 -16  -2  -2   33.73    9.97
  -2 -16  -2   27.73    5.50
  -2  -2 -16   36.00    4.64
  -2  -2 -16   47.58    7.93
 -16   2   2   23.06    6.05
  -2  16   2   21.66    5.27
  -2   2  16   34.98    4.51
  16  -2   2   19.67    5.57
   2 -16   2   34.31    5.76
   2  -2  16   32.61    4.47
  16   2  -2   33.59    6.50
   2  16  -2   28.40    5.21
   2  16  -2   73.22   18.09
   2   2 -16   28.87    3.38
  16   4   0 5272.99  400.02
  16   4   0 5923.65  449.11
   0  16   4 5152.38  395.05
   0  16   4 5520.56  417.80
   4   0  16 5195.76  393.89
   4   0  16 5782.94  437.26
  16  -4   0 5812.56  440.33
   0 -16  -4 4878.36  373.57
   0 -16  -4 5415.82  409.86
   4   0 -16 4834.98  367.75
   4   0 -16 5233.84  395.69
 -16   4   0 5384.08  407.85
   0  16  -4 5602.02  423.83
  -4   0 -16 5846.42  441.92
  -4   0 -16 4588.47  347.44
 -16  -4   0 5342.82  404.78
 -16  -4   0 5581.92  422.98
   0 -16   4 5430.63  414.52
   0 -16   4 5697.24  431.02
  -4   0  16 5884.50  444.67
 -16   0  -4 5123.81  388.17
 -16   0  -4 5947.98  450.91
  -4 -16   0 5369.27  408.59
  -4 -16   0 5780.82  437.48
   0  -4 -16 5277.22  400.87
   0  -4 -16 5541.72  419.07
 -16   0   4 5877.10  446.36
 -16   0   4 5220.09  395.26
  -4  16   0 5649.63  427.64
   0   4  16 5433.80  414.09
   0   4  16 5651.75  427.53
  16   0   4 4858.26  368.18
  16   0   4 5101.60  387.96
   4 -16   0 5209.51  394.31
  16   0  -4 5597.79  423.93
   4  16   0 5387.25  407.85
   4  16   0 5050.81  386.16
   0   4 -16 5268.76  398.12
  -4 -16   2 1543.60  117.65
  -4 -16   2 1390.19  107.81
 -16  -2   4 1538.31  117.54
 -16  -2   4 1614.48  124.31
  -2   4 -16 1544.66  117.12
  -2   4 -16 1619.77  122.62
  -4  16  -2 1618.71  123.26
 -16   2  -4 1456.84  112.46
 -16   2  -4 1506.57  115.21
   2  -4 -16 1641.99  127.70
   2  -4 -16 1519.26  115.43
   4 -16  -2 1557.35  118.60
  16  -2  -4 1547.83  118.28
   2   4  16 1607.08  122.09
   2   4  16 1544.66  120.19
   4  16   2 1518.21  120.08
   4  16   2 1554.18  118.49
  16   2   4 1407.12  108.87
  16   2   4 1509.74  115.74
   4   2 -16 1635.64  124.00
   2  16  -4 1748.85  137.86
   2  16  -4 1528.79  116.38
  16   4  -2 1522.44  116.59
  16   4  -2 1530.90  118.39
   4  -2  16 1617.66  123.36
   4  -2  16 1517.15  115.32
   2 -16   4 1525.61  116.06
   2 -16   4 1588.03  125.58
  16  -4   2 1485.41  113.63
  -4   2  16 1721.34  130.56
  -2  16   4 1567.93  119.55
 -16   4   2 1595.44  121.77
  -4  -2 -16 1525.61  115.95
  -4  -2 -16 1504.45  115.00
  -2 -16  -4 1540.42  120.50
  -2 -16  -4 1497.05  114.26
 -16  -4  -2 1489.64  114.47
 -16  -4  -2 1540.42  117.97
  16   4   2 1412.41  108.76
  16   4   2 1498.10  115.43
   2  16   4 1490.70  113.73
   2  16   4 1585.92  126.96
   4   2  16 1504.45  114.47
   4   2  16 1816.56  139.55
  16  -4  -2 1511.86  115.53
   2 -16  -4 1518.21  115.74
   2 -16  -4 1694.89  135.10
   4  -2 -16 1673.73  130.24
   4  -2 -16 1613.42  122.41
 -16   4  -2 1667.38  127.28
  -2  16  -4 1521.38  115.74
  -4   2 -16 1653.63  125.37
  -4   2 -16 1502.34  114.26
 -16  -4   2 1533.02  117.86
 -16  -4   2 1616.60  123.47
  -2 -16   4 1669.50  129.29
  -2 -16   4 1697.01  129.18
  -4  -2  16 1527.73  115.74
 -16  -2  -4 1554.18  119.45
 -16  -2  -4 1560.53  119.34
  -4 -16  -2 1303.44   99.61
  -4 -16  -2 1384.90  108.55
  -2  -4 -16 1527.73  116.17
  -2  -4 -16 1548.89  119.13
 -16   2   4 1554.18  118.71
  -4  16   2 1574.28  119.98
  -2   4  16 1654.69  125.69
  16  -2   4 1537.25  117.44
   4 -16   2 1540.42  117.33
   2  -4  16 1557.35  118.49
   2  -4  16 1749.90  132.78
  16   2  -4 1534.08  117.33
   4  16  -2 1498.10  114.05
   4  16  -2 1603.90  126.32
   2   4 -16 1813.38  137.22
   4  16   4 2409.03  182.93
  16  -4  -4 2073.65  157.96
   4 -16  -4 2192.14  166.84
   4  -4 -16 2142.42  162.40
 -16   4  -4 1989.01  151.50
  -4  16  -4 2473.56  187.79
  -4   4 -16 1956.21  148.33
 -16  -4   4 2048.26  155.95
 -16  -4  -4 1935.05  147.69
  -4 -16  -4 2286.30  173.83
  -4  -4 -16 2513.77  190.65
 -16   4   4 2173.10  165.36
  -4  16   4 2369.88  180.07
  -4   4  16 2485.20  188.43
  16  -4   4 2059.89  156.90
   4 -16   4 2198.49  166.84
  16   4  -4 2055.66  156.90
   4  16  -4 2649.19  200.91
   4   4 -16 2096.92  158.70
  16   6   0   -0.80    9.03
  16   6   0    0.52    7.29
   0  16   6    5.07    4.59
   6   0  16    1.52    5.22
   6   0  16   -3.83    4.84
   0 -16  -6   26.35   14.33
   6   0 -16    7.37    3.59
 -16   6   0    5.30    5.16
   0  16  -6   -2.77    3.72
  -6   0 -16    0.53    5.38
  -6   0 -16    7.00    3.78
 -16  -6   0    6.46    5.43
 -16  -6   0   16.30    7.63
   0 -16   6    7.49    4.16
   0 -16   6   25.32   14.42
  -6   0  16    5.93    3.10
 -16   0  -6   -0.51    4.87
 -16   0  -6    3.43    9.49
  -6 -16   0    2.04    4.80
  -6 -16   0    8.48    8.59
   0  -6 -16    6.19    3.76
   0  -6 -16   15.62    8.77
 -16   0   6   11.10    5.21
  -6  16   0   -3.05    4.59
   0   6  16   32.12   14.05
   0   6  16   10.45    4.01
  16   0   6   -1.15   12.85
  16   0   6   -0.76    6.84
   6 -16   0    3.48    4.59
  16   0  -6   10.62    5.20
   6  16   0   21.00   11.55
   6  16   0   -2.50    4.80
  -6 -16   2  567.61   44.13
 -16  -2   6  517.46   40.64
 -16  -2   6  549.94   44.83
  -2   6 -16  585.28   44.50
  -6  16  -2  570.46   44.33
 -16   2  -6  512.38   40.44
 -16   2  -6  602.84   48.60
   2  -6 -16  549.52   42.50
   2  -6 -16  505.93   43.55
   6 -16  -2  514.71   40.21
  16  -2  -6  486.88   38.51
   2   6  16  591.10   45.77
   2   6  16  454.83   40.59
   6  16   2  556.18   43.41
  16   2   6  619.13   50.00
   6   2 -16  522.86   40.11
   2  16  -6  557.03   43.08
   2  16  -6  554.28   48.64
  16   6  -2  622.09   50.01
  16   6  -2  459.27   37.07
   6  -2  16  617.97   47.95
   2 -16   6  452.50   41.07
   2 -16   6  519.26   40.18
  -6   2  16  536.29   41.31
  -2  16   6  484.98   38.17
 -16   6   2  518.94   40.83
  -6  -2 -16  498.31   39.28
  -6  -2 -16  562.11   43.44
 -16  -6  -2  556.50   44.16
  16   6   2  582.21   46.72
   2  16   6  539.68   42.23
   6   2  16  535.13   41.44
   6   2  16  489.32   39.63
   2 -16  -6  442.34   42.84
   6  -2 -16  514.07   39.60
 -16   6  -2  522.43   41.03
  -2  16  -6  549.09   42.46
  -6   2 -16  558.51   43.02
  -6   2 -16  562.42   43.66
 -16  -6   2  483.08   38.35
 -16  -6   2  603.90   47.88
  -2 -16   6  521.80   40.40
  -6  -2  16  524.34   40.13
 -16  -2  -6  479.27   37.99
  -6 -16  -2  536.61   41.96
  -2  -6 -16  575.01   44.51
 -16   2   6  515.13   40.43
  -6  16   2  548.67   42.74
  -2   6  16  566.44   43.78
  16  -2   6  467.84   37.19
   6 -16   2  550.26   42.88
  16   2  -6  473.02   37.41
   6  16  -2  578.51   44.90
  -4  -6  16  303.01   23.10
  -4  -6  16  266.82   20.48
  -6 -16   4  262.59   21.36
 -16  -4   6  279.62   22.95
 -16  -4   6  269.68   24.25
  -4   6 -16  245.13   19.29
  -6  16  -4  292.96   23.49
   4  -6 -16  278.04   22.18
   4   6  16  251.27   20.35
   6  16   4  235.08   19.66
  16   4   6  243.02   22.38
   6   4 -16  306.92   23.79
   4  16  -6  252.86   20.38
  16   6  -4  316.65   26.78
  16   6  -4  239.74   22.64
   6  -4  16  318.66   25.50
   4 -16   6  272.75   21.86
  -6   4  16  278.25   22.19
  -4  16   6  278.57   22.75
 -16   6   4  324.80   26.61
 -16  -6  -4  331.15   27.26
   4  16   6  256.98   21.21
   6  -4 -16  278.99   22.14
 -16   6  -4  313.48   25.48
  -4  16  -6  280.47   22.44
  -6   4 -16  273.70   21.60
  -6   4 -16  246.72   19.81
 -16  -6   4  318.66   25.91
  -4 -16   6  252.96   20.39
  -6  -4  16  272.32   21.03
 -16  -4  -6  326.07   26.86
  -4  -6 -16  277.93   22.38
 -16   4   6  307.87   25.06
  -6  16   4  280.89   23.00
  -4   6  16  274.02   21.93
   6 -16   4  287.98   23.10
   4  -6  16  328.19   25.86
  16   4  -6  309.99   25.39
   6  16  -4  247.36   20.11
   6  -6 -16  328.29   25.96
 -16   6  -6  365.74   29.54
  -6  16  -6  345.11   27.27
  -6   6 -16  387.43   30.03
 -16  -6   6  429.12   33.98
  -6  -6  16  356.86   27.37
 -16   6   6  352.52   28.46
  -6  16   6  324.38   26.22
  -6   6  16  336.44   26.63
   6 -16   6  378.86   29.88
   6  -6  16  409.86   32.22
   0  16   8  527.19   41.32
   8   0  16  453.98   36.35
   8   0 -16  473.76   36.68
 -16   8   0  517.46   40.90
   0  16  -8  545.18   42.09
  -8   0 -16  482.02   38.11
  -8   0 -16  568.56   44.03
 -16  -8   0  424.67   34.20
   0 -16   8  475.25   36.87
   0 -16   8  417.37   36.85
  -8   0  16  482.23   37.20
 -16   0  -8  441.39   35.13
  -8 -16   0  517.78   40.55
   0  -8 -16  499.58   38.91
   0  -8 -16  438.11   37.28
 -16   0   8  473.66   37.27
  -8  16   0  475.56   37.30
   0   8  16  542.22   42.09
   0   8  16  438.75   40.83
  16   0  -8  454.19   35.97
   8  16   0  531.32   41.53
   8  16   0  417.37   37.16
  -8 -16   2  130.45   11.97
 -16  -2   8  126.43   16.47
  -8  16  -2   96.41    9.45
 -16   2  -8  108.44   14.50
   2   8  16  102.53    9.51
   8  16   2  120.72   11.63
  16   2   8  148.33   16.34
   2  16  -8  110.67    9.83
  16   8  -2  129.60   14.70
   8  -2  16  132.57   13.15
  -2  16   8  107.07   10.51
  -8  -2 -16  131.93   11.67
   2  16   8  112.89   10.81
   8   2  16  118.71   11.28
  -2  16  -8  104.38    9.37
  -8   2 -16  128.54   11.33
  -2 -16   8  106.96    9.65
  -2  -8 -16  105.68    9.98
  -8  16   2  102.98   10.03
  -2   8  16  103.62    9.64
   8  16  -2  132.57   12.07
 -16  -4   8  153.30   13.68
  -4   8 -16  152.98   12.26
  -8  16  -4  162.72   14.10
 -16   4  -8  137.86   13.03
   4  -8 -16  151.71   12.98
   4   8  16  141.56   12.53
   8   4 -16  149.49   12.40
   4  16  -8  116.38   17.25
  16   8  -4  158.59   15.99
   8  -4  16  133.20   12.64
   4 -16   8  150.34   12.84
  -8   4  16  172.98   14.40
  -4  16   8  170.97   14.93
 -16   8   4  172.87   15.56
  -8  -4 -16  125.90   12.44
  -4 -16  -8  136.69   17.75
 -16  -8  -4  152.03   15.43
   8   4  16  134.36   14.76
   8   4  16  177.53   15.47
   4 -16  -8  125.05   22.03
   8  -4 -16  141.98   12.31
 -16   8  -4  170.86   15.08
  -4  16  -8  167.80   14.16
  -8   4 -16  129.92   11.29
 -16  -8   4  142.93   13.28
  -4 -16   8  117.86   12.89
  -8  -4  16  138.38   11.45
 -16  -4  -8  139.23   13.76
  -8 -16  -4  141.66   15.73
 -16   4   8  164.94   14.94
  -8  16   4  159.97   14.03
  -4   8  16  179.54   15.17
  16  -4   8  157.32   14.59
   8 -16   4  155.31   13.67
   4  -8  16  138.60   11.31
  16   4  -8  134.26   12.71
   8  16  -4  114.37   16.31
  -8 -16   6  142.51   12.55
  -8 -16   6  167.80   16.26
 -16  -6   8  119.98   13.63
 -16  -6   8  144.20   12.77
  -6   8 -16  136.16   11.32
  -6   8 -16  116.80   11.58
  -8  16  -6  147.80   12.92
 -16   6  -8  163.14   14.67
   6  -8 -16  140.82   12.37
   8 -16  -6  128.97   12.00
   6   8  16  194.46   20.83
   8  16   6  125.48   12.05
   8  16   6  162.61   20.19
  16   6   8  136.37   14.78
  16   6   8  162.40   16.38
   8   6 -16  165.15   13.48
   6  16  -8  126.11   11.18
   6  16  -8  150.55   16.97
  16   8  -6  161.98   15.61
  16   8  -6  128.33   14.48
   8  -6  16  147.17   13.20
   6 -16   8  145.90   12.57
  -8   6  16  146.21   12.75
  -6  16   8  124.74   11.82
 -16   8   6  152.56   14.08
  -8  -6 -16  158.38   14.89
  -8  -6 -16  143.78   12.80
  -6 -16  -8  138.70   12.74
  -6 -16  -8  140.39   15.32
 -16  -8  -6  141.77   14.95
  16   8   6  130.03   13.90
   6  16   8  174.46   21.30
   8   6  16  135.21   12.28
  16  -8  -6  147.17   13.74
   6 -16  -8  151.82   13.58
   8  -6 -16  141.98   12.36
 -16   8  -6  157.11   14.28
  -6  16  -8  120.08   10.83
  -8   6 -16  141.98   13.32
  -8   6 -16  154.89   13.02
 -16  -8   6  114.16   12.27
 -16  -8   6  162.82   14.65
  -6 -16   8  148.86   12.96
  -6 -16   8  177.64   16.85
  -8  -6  16  158.59   12.87
  -8  -6  16  126.32   11.63
 -16  -6  -8  120.40   12.81
  -8 -16  -6  141.98   13.25
  -8 -16  -6  154.78   16.94
  -6  -8 -16  135.95   12.36
  -6  -8 -16  174.46   17.00
 -16   6   8  132.35   12.54
  -8  16   6  141.98   12.94
  -6   8  16  143.04   12.60
   8 -16   6  145.37   12.93
  16   6  -8  111.62   15.18
  16   6  -8  136.69   12.85
   8  16  -6  135.21   16.18
   6   8 -16  160.39   13.04
  16   8   8  124.21   13.88
  16   8   8  151.71   15.50
   8  16   8  133.94   17.88
   8  16   8  134.89   12.76
   8   8  16   98.58   13.53
   8   8  16  155.21   14.11
  16  -8  -8  146.95   13.69
   8 -16  -8  141.13   12.91
   8  -8 -16  135.95   12.11
 -16   8  -8  147.69   13.70
  -8  16  -8  135.85   12.11
  -8   8 -16  176.47   16.18
  -8   8 -16  126.75   11.00
 -16  -8   8  158.80   15.41
 -16  -8   8  126.64   11.91
  -8 -16   8  110.45   11.64
  -8 -16   8  142.40   12.52
  -8  -8  16  144.31   11.82
  -8  -8  16  145.47   12.25
 -16  -8  -8  148.75   15.32
 -16  -8  -8  145.16   13.88
  -8 -16  -8  137.64   15.55
  -8 -16  -8  158.59   14.53
  -8  -8 -16  143.25   13.11
  -8  -8 -16  124.10   13.29
 -16   8   8  146.64   13.51
  -8  16   8  152.98   13.86
  -8   8  16  138.38   12.19
   8 -16   8  121.88   11.41
   8  -8  16  125.79   10.98
  16   8  -8  135.21   13.67
  16   8  -8  130.45   15.32
   8  16  -8  150.87   13.25
   8  16  -8  101.32   13.71
  16  10   0  502.33   40.71
   0  16  10  447.21   35.47
  10   0  16  462.02   36.82
  16 -10   0  391.77   31.50
   0 -16 -10  442.87   35.10
  10   0 -16  381.93   29.93
 -16  10   0  410.29   32.88
   0  16 -10  426.79   33.25
 -10   0 -16  480.96   37.63
 -10   0 -16  393.89   31.73
   0 -16  10  452.82   35.04
 -10   0  16  406.69   31.68
 -16   0 -10  346.38   28.20
   0 -10 -16  415.47   32.72
 -16   0  10  401.93   31.91
 -10  16   0  422.35   33.46
   0  10  16  423.40   33.36
  16   0  10  411.03   34.93
   0 -10  16  410.18   31.24
  16   0 -10  408.59   32.65
  10  16   0  468.58   37.05
 -10 -16   2  273.59   23.75
 -10 -16   2  246.51   20.65
 -16  -2  10  265.77   21.88
 -16  -2  10  244.18   24.64
 -10  16  -2  275.82   22.55
 -16   2 -10  267.78   22.25
   2 -10 -16  249.16   27.31
   2 -10 -16  255.71   20.82
  10 -16  -2  238.26   19.89
  16  -2 -10  227.15   19.06
   2  10  16  292.85   31.09
   2  10  16  229.05   18.94
  10  16   2  263.23   21.81
  16   2  10  274.02   24.47
  10   2 -16  255.61   20.48
   2  16 -10  237.31   19.01
  16  10  -2  221.44   20.21
  10  -2  16  269.26   22.88
  10  -2  16  235.40   20.94
   2 -16  10  251.59   25.65
   2 -16  10  232.86   18.66
 -10   2  16  261.75   20.93
  -2  16  10  231.91   19.45
 -16  10   2  234.13   19.95
 -10  -2 -16  239.00   19.76
 -10  -2 -16  256.98   22.04
  -2 -16 -10  253.49   21.09
  -2 -16 -10  257.72   25.78
 -16 -10  -2  267.99   23.48
 -16 -10  -2  234.55   20.26
  16  10   2  275.18   24.40
  16  10   2  237.83   21.30
   2  16  10  264.60   32.09
   2  16  10  243.65   20.38
  10   2  16  230.11   19.75
  10   2  16  270.31   23.10
  16 -10  -2  243.55   20.52
   2 -16 -10  263.33   29.67
   2 -16 -10  258.04   21.36
  10  -2 -16  268.73   21.64
 -16  10  -2  259.21   21.55
  -2  16 -10  257.20   20.52
 -10   2 -16  251.48   20.70
 -10   2 -16  256.77   20.93
 -16 -10   2  269.89   23.72
  -2 -16  10  221.12   17.74
  -2 -16  10  282.16   24.89
 -10  -2  16  282.48   22.36
 -16  -2 -10  245.24   20.86
 -10 -16  -2  268.73   24.33
  -2 -10 -16  262.49   25.14
  -2 -10 -16  239.21   19.68
 -16   2  10  287.56   23.53
 -10  16   2  248.63   20.66
  -2  10  16  227.57   18.79
  16  -2  10  205.67   21.60
   2 -10  16  250.21   19.30
  16   2 -10  254.34   20.94
  10  16  -2  247.67   23.88
  10  16  -2  243.12   20.41
  -4 -10  16    3.49    1.60
 -10 -16   4    6.30    5.20
 -10 -16   4   -2.36    5.90
 -16  -4  10    5.86    9.83
 -16  -4  10    5.14    4.59
  -4  10 -16    3.88    2.70
 -10  16  -4   -2.14    4.67
 -16   4 -10    0.93    5.45
   4 -10 -16   13.79   16.98
   4 -10 -16    9.69    4.75
  10 -16  -4    9.26    5.29
   4  10  16    3.24    4.69
   4  10  16   18.68   12.81
  10  16   4    2.08    5.12
  10  16   4   -6.00   10.02
  16   4  10   20.56    9.63
  10   4 -16    6.94    3.60
   4  16 -10   20.69   13.80
   4  16 -10    7.31    3.68
  16  10  -4   -6.24    8.58
  10  -4  16    1.45    5.94
  10  -4  16    9.23   10.66
   4 -16  10   13.10    4.14
 -10   4  16    4.11    4.67
  -4  16  10    8.46    5.30
 -16  10   4    6.41    5.42
 -10  -4 -16    4.02    4.82
 -10  -4 -16    7.53    6.59
  -4 -16 -10    4.03    5.12
  -4 -16 -10    7.76   12.12
 -16 -10  -4   10.05    7.13
 -16 -10  -4   19.82    8.21
  16  10   4   -0.72    7.08
  16  10   4    0.53    7.86
   4  16  10   13.43    5.68
   4  16  10   18.44   15.84
  10   4  16    6.04    8.33
  10   4  16    2.05    5.62
  16 -10  -4    1.10    6.52
   4 -16 -10   21.05   17.07
   4 -16 -10    4.27    5.06
  10  -4 -16    7.58    4.49
 -16  10  -4    2.90    5.48
  -4  16 -10   -0.01    3.80
 -10   4 -16   12.97    6.27
 -10   4 -16    7.27    3.83
 -16 -10   4    3.02    5.94
  -4 -16  10    3.72    3.87
  -4 -16  10   -5.21    6.04
 -10  -4  16    6.15    3.75
 -16  -4 -10    2.77    6.53
 -10 -16  -4   -4.06    7.71
 -10 -16  -4   12.01    6.24
  -4 -10 -16    7.26    8.48
  -4 -10 -16    4.24    4.79
 -16   4  10    5.74    5.19
 -10  16   4   -1.72    5.12
  -4  10  16    4.43    4.41
   4 -10  16    0.47    2.60
  16   4 -10    1.82    4.64
  10  16  -4    2.39    5.01
  10  16  -4    1.70    9.59
  -6 -10  16   20.91    3.12
  -6 -10  16   23.16    3.23
 -10 -16   6   13.34    5.27
 -10 -16   6   37.36    7.60
 -16  -6  10    7.28    8.61
 -16  -6  10   36.47    6.06
  -6  10 -16   18.45    4.01
  -6  10 -16   25.26    9.02
 -10  16  -6   17.93    5.25
 -16   6 -10   12.30    5.77
   6 -10 -16   45.75   17.25
   6 -10 -16   31.42    5.66
  10 -16  -6   20.83    5.71
   6  10  16   22.80    5.72
  10  16   6   20.86    6.17
  10  16   6   35.89   10.88
  16   6  10    7.06    8.44
  16   6  10   46.33    9.48
  10   6 -16   31.65    4.71
   6  16 -10   27.96    4.90
   6  16 -10   31.17   10.22
  16  10  -6   31.89    8.33
  16  10  -6    9.11    8.25
  10  -6  16   29.07    5.88
   6 -16  10   30.01    5.14
 -10   6  16   22.38    4.81
  -6  16  10   31.91    6.11
 -10  -6 -16   28.72    7.49
  -6 -16 -10   34.27    9.65
  -6 -16 -10   19.81    5.56
 -16 -10  -6   22.12    6.59
 -16 -10  -6   27.53    8.68
  16  10   6   33.76    8.95
   6  16  10   58.54   16.05
  10   6  16   23.62    9.28
  10   6  16   11.79    6.03
  16 -10  -6   28.12    6.35
   6 -16 -10   17.17    5.41
  10  -6 -16   24.15    5.34
 -16  10  -6   19.49    5.82
  -6  16 -10   25.05    4.48
 -10   6 -16   25.93    4.82
 -16 -10   6   16.41    7.26
 -16 -10   6   14.57    6.48
  -6 -16  10   18.14    4.27
 -10  -6  16   18.25    6.77
 -10  -6  16   21.37    3.96
 -16  -6 -10   31.93    8.11
 -16  -6 -10   14.58    6.62
 -10 -16  -6   26.05    6.32
 -10 -16  -6   15.99    8.25
  -6 -10 -16   43.16    9.30
 -16   6  10   25.70    6.02
 -10  16   6   32.14    6.13
  -6  10  16   16.98    4.93
  10 -16   6   30.88    6.49
   6 -10  16   30.77    4.29
  16   6 -10   31.52    6.34
  10  16  -6   25.48    5.68
  10  16  -6   37.01    9.14
  -8 -10  16   15.56    3.76
  -8 -10  16   26.83    3.97
 -10 -16   8   16.78    4.94
 -10 -16   8   32.32    7.16
 -16  -8  10   24.03    8.00
 -16  -8  10   25.34    5.22
  -8  10 -16   18.57    9.95
  -8  10 -16   21.66    4.35
 -10  16  -8   14.63    5.10
 -16   8 -10   21.18    6.00
  10 -16  -8   21.77    6.00
  16  -8 -10   26.95    6.08
   8  10  16   22.05    6.09
  10  16   8   11.16    5.64
  10  16   8   16.75   11.26
  16   8  10   27.98    8.37
  16   8  10   22.23    8.66
   8  16 -10   19.63    4.92
   8  16 -10   34.62    9.51
  16  10  -8   23.74    7.97
  16  10  -8   20.98    9.79
  10  -8  16   19.12    4.64
   8 -16  10   35.76    6.68
 -10   8  16   21.59    5.42
  -8  16  10   10.12    5.45
 -16  10   8   20.48    6.06
 -10  -8 -16   30.68    7.40
  -8 -16 -10   29.28    9.69
  -8 -16 -10   14.90    5.60
 -16 -10  -8   19.83    7.06
 -16 -10  -8   23.47    8.44
  16  10   8   30.90    8.20
  16  10   8    6.96    7.44
   8  16  10    9.48    5.49
   8  16  10   45.23   13.79
  10   8  16   17.63    6.56
  16 -10  -8   21.21    5.76
   8 -16 -10   22.05    5.96
  10  -8 -16   18.99    4.91
 -16  10  -8   17.19    6.18
  -8  16 -10   22.19    4.76
 -10   8 -16   14.22    4.43
 -10   8 -16   19.60    7.61
 -16 -10   8   15.66    7.01
 -16 -10   8   24.33    5.55
  -8 -16  10   20.86    4.76
  -8 -16  10   19.65    5.83
 -10  -8  16   17.65    5.30
 -10  -8  16   21.75    4.16
 -16  -8 -10   17.74    6.38
 -16  -8 -10   20.56    7.68
 -10 -16  -8    6.95    5.39
 -10 -16  -8   31.54    9.61
  -8 -10 -16   34.90    8.91
 -16   8  10   31.65    6.28
 -10  16   8   24.32    5.91
  -8  10  16   14.90    4.96
  10 -16   8   15.94    5.56
   8 -10  16   24.58    4.39
  16   8 -10   26.75   12.29
  16   8 -10   33.07    7.76
  10  16  -8   14.09    4.91
  10  16  -8   39.05    8.53
   8  10 -16   22.94    4.66
  16  10  10   60.84   10.41
  16 -10 -10   34.68    6.78
  10 -16 -10   37.54    6.50
 -16  10 -10   49.71    7.47
 -10  16 -10   41.39    5.98
 -10  10 -16   30.31    5.06
 -16 -10  10   52.75    7.12
 -10 -16  10   55.52    8.92
 -16 -10 -10   60.34   10.81
 -10 -16 -10   32.64    7.04
 -10 -16 -10   63.46   11.38
 -16  10  10   35.61    6.59
  10 -10  16   38.63    5.35
  16  10 -10   52.06    8.89
  10  16 -10   48.06    9.05
  16  12   0    3.79    7.19
  16  12   0   -4.44    7.02
   0  16  12  -19.26   15.96
   0  16  12    2.61    5.04
  12   0  16   -3.32    7.86
  12   0  16    6.35    6.25
  16 -12   0    3.89    5.39
   0 -16 -12   -2.14   11.85
   0 -16 -12   13.81    5.62
  12   0 -16    4.34    4.35
 -16  12   0   10.26    5.83
   0  16 -12    5.01    3.38
 -12   0 -16    0.19    5.41
 -12   0 -16    8.43    5.58
 -16 -12   0   13.61    7.87
 -16 -12   0   -0.90    6.10
   0 -16  12   12.84    8.69
   0 -16  12    2.22    3.31
 -12   0  16    5.34    4.49
 -16   0 -12    6.45    5.18
 -12 -16   0    2.45    5.23
 -12 -16   0   10.79    7.00
   0 -12 -16   21.38   11.09
 -16   0  12    3.66    4.52
 -12  16   0    3.82    4.96
   0  12  16    1.48    5.00
  16   0  12    3.90   10.45
  12 -16   0    0.34    5.47
   0 -12  16    6.81    2.42
  16   0 -12   -0.18    4.58
  12  16   0    5.10    9.18
  12  16   0   12.05    5.91
   0  12 -16    2.04    2.07
  -2 -12  16  541.79   41.21
 -12 -16   2  473.45   38.50
 -16  -2  12  535.97   44.80
 -16  -2  12  497.15   39.02
  -2  12 -16  569.41   43.44
 -12  16  -2  578.82   45.28
 -16   2 -12  555.65   43.76
   2 -12 -16  495.98   45.26
  12 -16  -2  516.08   40.69
  16  -2 -12  514.18   40.50
   2  12  16  588.56   45.98
  12  16   2  489.32   41.79
  12  16   2  561.79   44.35
  16   2  12  631.83   50.67
  12   2 -16  502.33   39.20
   2  16 -12  545.50   42.04
  16  12  -2  577.76   46.14
  12  -2  16  450.81   36.68
   2 -16  12  493.76   42.69
   2 -16  12  566.13   43.58
  16 -12   2  548.46   43.21
 -12   2  16  548.67   42.60
  -2  16  12  571.73   44.88
 -16  12   2  547.82   43.17
 -12  -2 -16  650.66   50.75
  -2 -16 -12  483.92   42.73
  -2 -16 -12  586.55   45.94
 -16 -12  -2  597.34   47.10
 -16 -12  -2  496.72   40.80
  16  12   2  592.89   47.22
  16  12   2  500.11   41.09
   2  16  12  590.57   46.26
  12   2  16  483.50   39.06
  12   2  16  603.79   47.80
  16 -12  -2  511.22   40.41
   2 -16 -12  466.89   43.95
   2 -16 -12  573.11   44.86
  12  -2 -16  487.41   38.14
 -16  12  -2  567.93   44.72
  -2  16 -12  539.25   41.59
 -12   2 -16  609.82   47.75
 -12   2 -16  520.74   40.84
 -16 -12   2  600.83   47.39
 -16 -12   2  499.58   40.56
  -2 -16  12  549.73   42.31
 -12  -2  16  500.21   38.86
 -16  -2 -12  492.60   39.27
 -12 -16  -2  627.70   49.19
 -12 -16  -2  511.01   41.61
  -2 -12 -16  502.22   43.05
 -16   2  12  555.34   43.47
 -12  16   2  549.09   43.18
  -2  12  16  555.12   43.42
  16  -2  12  668.22   55.03
  12 -16   2  549.52   43.22
   2 -12  16  512.17   39.17
  16   2 -12  556.82   43.72
  12  16  -2  595.54   46.81
  -4 -12  16  414.94   31.72
  -4 -12  16  419.91   32.38
 -12 -16   4  440.02   35.87
 -16  -4  12  429.22   35.77
 -16  -4  12  424.25   33.57
  -4  12 -16  497.04   38.27
 -12  16  -4  435.25   34.56
 -16   4 -12  399.49   32.21
   4 -12 -16  430.81   42.51
  12 -16  -4  444.67   35.46
   4  12  16  409.23   32.72
  12  16   4  382.46   31.00
  12  16   4  406.16   35.90
  16   4  12  412.51   34.60
  16   4  12  445.09   36.83
  12   4 -16  469.53   36.61
   4  16 -12  434.30   38.22
   4  16 -12  358.55   27.96
  16  12  -4  431.34   35.47
  12  -4  16  412.08   35.48
  12  -4  16  440.33   35.37
   4 -16  12  426.79   33.27
  16 -12   4  394.84   31.78
 -12   4  16  437.48   34.36
  -4  16  12  417.80   33.38
 -16  12   4  453.77   36.21
 -12  -4 -16  422.77   34.60
 -12  -4 -16  408.28   32.67
  -4 -16 -12  401.40   35.93
  -4 -16 -12  410.18   32.82
 -16 -12  -4  415.47   33.59
 -16 -12  -4  454.83   37.77
  16  12   4  429.12   35.90
  16  12   4  417.80   34.04
   4  16  12  404.68   32.44
   4  16  12  509.21   47.41
  12   4  16  474.08   38.88
  12   4  16  420.02   34.11
  16 -12  -4  426.90   34.19
   4 -16 -12  411.34   41.61
   4 -16 -12  413.99   32.94
  12  -4 -16  394.73   31.30
 -16  12  -4  444.78   35.58
  -4  16 -12  399.49   31.18
 -12   4 -16  423.40   33.39
 -12   4 -16  395.58   32.01
 -16 -12   4  393.15   32.68
  -4 -16  12  394.73   30.73
  -4 -16  12  404.26   32.54
 -12  -4  16  429.33   33.50
 -12  -4  16  424.04   35.66
 -16  -4 -12  383.94   31.40
 -16  -4 -12  421.61   34.18
 -12 -16  -4  405.42   32.63
 -12 -16  -4  426.58   35.55
  -4 -12 -16  483.60   40.68
 -16   4  12  483.50   38.33
 -12  16   4  449.96   35.88
  -4  12  16  406.27   32.31
   4 -12  16  422.35   32.63
  16   4 -12  431.34   34.26
  12  16  -4  420.34   33.61
   4  12 -16  401.19   32.73
   4  12 -16  407.75   31.43
  -6 -12  16  455.04   34.87
 -12 -16   6  577.87   46.30
 -16  -6  12  527.72   41.40
 -12  16  -6  536.61   42.08
 -16   6 -12  539.99   42.56
  12 -16  -6  482.33   38.21
  12  16   6  449.64   36.09
  12  16   6  572.37   47.99
  16   6  12  455.78   37.45
  16   6  12  529.41   42.98
  12   6 -16  539.36   41.94
   6  16 -12  485.83   37.78
  16  12  -6  435.15   35.58
  12  -6  16  526.35   41.28
   6 -16  12  434.62   34.08
  16 -12   6  498.10   39.40
 -12   6  16  485.30   38.09
  -6  16  12  486.46   38.49
 -16  12   6  509.31   40.27
 -12  -6 -16  525.29   42.57
  -6 -16 -12  474.82   37.74
 -16 -12  -6  456.94   36.66
 -16 -12  -6  544.76   44.35
  16  12   6  508.26   42.09
   6  16  12  466.89   37.10
  16 -12  -6  507.30   40.15
   6 -16 -12  563.91   52.79
   6 -16 -12  496.93   39.15
  12  -6 -16  500.74   39.40
 -16  12  -6  540.63   42.63
  -6  16 -12  479.90   37.29
 -12   6 -16  424.89   34.73
 -12   6 -16  529.63   41.40
 -16 -12   6  586.44   46.68
  -6 -16  12  430.81   33.54
  -6 -16  12  533.33   42.14
 -12  -6  16  495.45   38.44
 -12  -6  16  440.33   35.40
 -16  -6 -12  426.37   34.48
 -16  -6 -12  480.85   39.31
 -12 -16  -6  515.77   42.15
 -12 -16  -6  446.05   35.81
  -6 -12 -16  564.75   46.53
  -6 -12 -16  517.35   40.80
 -16   6  12  548.35   43.04
 -12  16   6  506.77   39.97
  -6  12  16  495.67   39.03
   6 -12  16  533.01   41.11
  16   6 -12  526.03   41.46
  12  16  -6  547.82   45.03
  12  16  -6  475.14   37.76
   6  12 -16  436.31   34.00
  -8 -12  16   15.16    3.96
 -12 -16   8   29.53    8.01
 -12 -16   8   10.26    4.98
 -16  -8  12   19.63    5.63
 -12  16  -8   25.22    5.85
 -16   8 -12   18.62    5.73
   8 -12 -16   17.20    5.28
  16  -8 -12   11.00    5.91
   8  12  16   39.82   11.41
  12  16   8    9.84    5.97
  16   8  12   34.15    8.42
  16   8  12   -0.70    7.81
   8  16 -12   11.98    4.81
  16  12  -8   -2.23    8.45
  12  -8  16   26.89    5.35
   8 -16  12   11.09    4.80
  16 -12   8   13.77    5.54
 -12   8  16   22.19    5.22
  -8  16  12   13.72    5.82
 -16  12   8   21.82    5.96
 -12  -8 -16    8.40    5.60
 -12  -8 -16   12.04    7.84
  -8 -16 -12    8.54    5.54
 -16 -12  -8   25.80    8.44
 -16 -12  -8    8.74    6.34
  16  12   8    7.63    6.87
  12   8  16   22.59    8.78
  16 -12  -8   18.32    6.27
  -8  16 -12   13.93    4.57
 -12   8 -16   17.98    5.06
 -12   8 -16    4.28    8.68
 -16 -12   8   15.47    6.22
  -8 -16  12   13.12    4.20
 -12  -8  16   24.37    4.59
 -16  -8 -12    5.90    5.93
 -16  -8 -12   28.21    8.96
 -12 -16  -8   11.55    6.07
 -12 -16  -8   33.58    8.97
  -8 -12 -16   31.10    8.73
 -16   8  12   15.41    5.50
 -12  16   8   16.87    5.72
  -8  12  16   12.30    5.31
   8 -12  16   25.61    4.74
  12  16  -8   14.60    6.06
  12  16  -8   33.88    8.54
 -10 -12  16   -6.48    3.89
 -10 -12  16    4.24    3.80
 -12 -16  10   16.90    6.93
 -12 -16  10   -2.73    4.47
 -16 -10  12   10.52    4.69
 -16 -10  12   -4.69    6.64
 -12  16 -10    9.26    4.95
 -16  10 -12   -5.73    5.23
  10 -12 -16    3.98    5.19
  12 -16 -10   10.57    5.50
  16 -10 -12   10.06    5.53
  10  12  16    1.23    5.86
  10  12  16    8.12    9.75
  12  16  10   19.65   10.39
  12  16  10    3.51    6.63
  16  10  12   -4.96    7.49
  16  10  12   12.78    9.64
  12  10 -16   11.94    5.30
  16  12 -10    8.64    6.91
  16  12 -10   -4.96    8.57
  12 -10  16   12.14    4.33
  10 -16  12   11.92    4.57
  16 -12  10    5.36    5.18
 -12  10  16    6.13    5.67
 -10  16  12    8.90    5.69
 -16  12  10   11.54    5.42
 -12 -10 -16   19.34    7.29
 -12 -10 -16    2.63    5.80
 -10 -16 -12    6.87    5.55
 -16 -12 -10   10.23    7.99
 -16 -12 -10    2.69    5.95
  16  12  10   12.49    9.01
  16  12  10    4.02    6.33
  10  16  12   -3.73    5.74
  10  16  12   36.01   13.07
  12  10  16    0.37    9.58
  12  10  16   -1.52    6.46
  16 -12 -10    4.93    5.75
  10 -16 -12    0.99    4.76
  12 -10 -16   14.37    5.43
 -16  12 -10    5.24    5.30
 -10  16 -12    3.54    4.64
 -12  10 -16   16.77   10.96
 -12  10 -16   12.20    4.56
 -16 -12  10   -0.79    5.89
 -16 -12  10   14.39    5.29
 -10 -16  12    1.78    5.81
 -10 -16  12    0.59    4.28
 -12 -10  16    4.28    3.87
 -12 -10  16    0.00    5.00
 -16 -10 -12    9.67    7.97
 -16 -10 -12  -10.36    5.98
 -12 -16 -10    9.24    5.86
 -12 -16 -10   18.62    7.72
 -10 -12 -16    6.00    7.78
 -10 -12 -16    3.19    5.70
 -16  10  12    2.94    5.27
 -12  16  10    6.12    4.99
 -10  12  16    4.58    4.93
  10 -12  16    6.27    4.11
  16  10 -12   11.83    6.70
  16  10 -12   -9.73   11.53
  12  16 -10   -4.06    5.39
  12  16 -10   15.09    7.05
  10  12 -16    6.30    7.72
  10  12 -16   20.82    5.51
  16  12  12   -6.39    8.38
  12  16  12    2.36   10.12
  12  12  16   10.65    6.12
  12  12  16   14.89    8.92
  16 -12 -12    4.22    5.64
  12 -16 -12    6.08    5.32
  12 -12 -16    2.18    4.82
 -16  12 -12    6.52    5.47
 -12  16 -12    2.82    4.62
 -16 -12  12    2.41    5.91
 -16 -12  12    2.93    4.63
 -12 -16  12   15.73    5.40
 -12 -16  12   13.31    6.10
 -12 -12  16    9.06    4.60
 -12 -12  16    3.01    3.40
 -16 -12 -12    9.03    6.77
 -12 -16 -12    8.66    5.82
 -12 -12 -16    1.56    5.63
 -12 -12 -16    2.67    6.37
 -16  12  12    4.66    5.41
 -12  12  16    6.56    5.75
  16 -12  12   -2.16    5.37
  12 -16  12   10.07    5.35
  12 -12  16    4.90    4.25
  16  12 -12   -0.91    6.92
  16  12 -12   12.63    8.32
  12  12 -16    3.20    4.53
  12  12 -16   13.37    9.63
  16  14   0  270.21   23.31
   0  16  14  260.48   21.70
  14   0  16  290.10   25.30
  16 -14   0  208.42   18.15
   0 -16 -14  254.87   21.21
  14   0 -16  219.53   18.43
 -16  14   0  207.58   18.01
   0  16 -14  216.99   17.35
 -14   0 -16  267.25   22.68
 -16 -14   0  263.54   22.41
   0 -16  14  240.27   19.03
 -14   0  16  234.13   19.50
 -16   0 -14  209.59   18.22
 -14 -16   0  272.43   22.82
   0 -14 -16  251.17   20.92
 -16   0  14  220.70   18.67
 -14  16   0  225.03   19.16
   0  14  16  230.01   19.46
  14 -16   0  246.62   21.45
   0 -14  16  222.39   17.45
  14  16   0  259.42   22.19
   0  14 -16  258.15   20.11
  -2 -14  16   45.14    4.63
  -2 -14  16   61.68    6.94
 -14 -16   2   41.84    7.18
 -14 -16   2   63.01   10.29
 -16  -2  14   56.76    7.21
  -2  14 -16   43.35    4.60
 -14  16  -2   49.37    7.16
 -16   2 -14   54.39    7.35
   2 -14 -16   45.26   16.50
   2 -14 -16   38.37    6.06
  14 -16  -2   58.93    8.22
   2  14  16   64.91   18.22
   2  14  16   52.44    7.54
  14  16   2   58.19   11.68
  14  16   2   36.90    7.11
  16   2  14   36.32    9.83
  16   2  14   38.28    9.23
  14   2 -16   57.11    7.15
   2  16 -14   36.13    4.82
  16  14  -2   31.33    7.89
  16  14  -2   61.83   10.39
  14  -2  16   32.70   10.81
  14  -2  16   66.70    9.97
   2 -16  14   46.24    5.26
   2 -16  14   61.75   12.56
  16 -14   2   43.92    7.22
 -14   2  16   45.79    6.50
  -2  16  14   33.17    6.28
 -16  14   2   42.90    6.95
 -14  -2 -16   51.85    8.18
  -2 -16 -14   66.06   14.63
  -2 -16 -14   55.18    7.43
 -16 -14  -2   52.52    7.84
 -16 -14  -2   58.52   10.03
  16  14   2   63.28   10.64
  16  14   2   30.88    8.04
   2  16  14   82.60   20.48
   2  16  14   40.77    6.86
  14   2  16   52.99    9.93
  16 -14  -2   54.98    8.56
   2 -16 -14   35.66    6.21
   2 -16 -14   64.07   16.84
  14  -2 -16   60.18    7.38
 -16  14  -2   47.93    7.38
  -2  16 -14   44.73    5.32
 -14   2 -16   44.22    6.49
 -14   2 -16   41.83    7.95
 -16 -14   2   29.78    7.00
 -16 -14   2   48.97    9.67
  -2 -16  14   56.39    8.13
  -2 -16  14   50.72    5.68
 -14  -2  16   39.98    6.10
 -16  -2 -14   41.25    8.18
 -14 -16  -2   51.41    8.89
 -14 -16  -2   49.03    7.98
  -2 -14 -16   66.08   13.01
  -2 -14 -16   39.15    6.54
 -16   2  14   54.57    7.61
 -14  16   2   56.98    7.73
  16  -2  14   64.13   14.47
  14 -16   2   38.97    6.90
   2 -14  16   54.70    5.56
  16   2 -14   42.54    6.45
  14  16  -2   53.78    8.13
  14  16  -2   38.91   11.36
   2  14 -16   48.77    4.99
  -4 -14  16  126.53   10.29
 -14 -16   4  169.70   17.00
 -14 -16   4  125.05   12.25
 -16  -4  14  129.07   11.96
 -16  -4  14  142.09   16.27
  -4  14 -16  114.16    9.73
 -14  16  -4  139.97   12.93
 -16   4 -14  147.06   13.75
   4 -14 -16  125.90   12.00
   4 -14 -16  153.51   24.02
  14 -16  -4  117.54   11.84
   4  14  16  193.29   25.21
   4  14  16  113.10   11.47
  14  16   4  148.65   17.35
  14  16   4  109.18   11.50
  16   4  14  120.19   13.71
  16   4  14  130.34   13.58
  14   4 -16  147.91   12.90
   4  16 -14  131.61   11.21
   4  16 -14  172.13   18.89
  16  14  -4  148.75   15.87
  16  14  -4  152.88   15.07
  14  -4  16  131.51   13.28
   4 -16  14  120.82   10.70
  16 -14   4  128.86   12.36
 -14   4  16  150.45   13.31
  -4  16  14  127.17   12.20
 -16  14   4  151.29   13.97
 -14  -4 -16  173.09   16.37
  -4 -16 -14  168.43   19.08
  -4 -16 -14  141.35   13.13
 -16 -14  -4  144.73   15.84
 -16 -14  -4  125.05   12.73
  16  14   4  124.63   13.03
  16  14   4  155.21   17.20
   4  16  14  113.20   11.46
   4  16  14  117.65   20.59
  14   4  16  103.47   12.00
  16 -14  -4  132.14   12.90
   4 -16 -14  179.86   25.14
   4 -16 -14  128.23   12.07
  14  -4 -16  135.63   12.43
 -16  14  -4  129.29   12.39
 -14   4 -16  135.32   14.11
 -14   4 -16  138.81   12.69
 -16 -14   4  136.06   14.48
 -16 -14   4  111.72   11.48
  -4 -16  14  152.24   14.07
  -4 -16  14  141.88   11.79
 -14  -4  16  130.03   16.41
 -14  -4  16  123.04   11.15
 -14 -16  -4  127.59   12.67
 -14 -16  -4  160.71   15.93
  -4 -14 -16  115.74   14.50
  -4 -14 -16  141.66   13.04
 -16   4  14  142.62   13.13
 -14  16   4  156.58   14.40
  -4  14  16  132.57   12.70
  14 -16   4  137.01   12.89
   4 -14  16  139.23   11.61
  16   4 -14  130.03   12.05
  14  16  -4  130.13   12.85
   4  14 -16  134.36   11.17
  -6 -14  16  105.68    8.94
  -6 -14  16  117.75   10.48
 -14 -16   6  123.15   13.57
 -16  -6  14  113.42   10.94
  -6  14 -16  106.64    9.47
 -14  16  -6  116.17   11.26
 -16   6 -14  126.96   12.36
   6 -14 -16  162.08   25.20
   6 -14 -16  113.73   11.30
  14 -16  -6  126.43   12.38
  16  -6 -14  125.90   12.24
  14  16   6  135.53   16.76
   6  16 -14   98.88    9.17
   6  16 -14  147.38   16.46
  14  -6  16  132.25   12.51
   6 -16  14  115.85   10.47
  16 -14   6  128.33   12.34
 -14   6  16  108.02   10.61
  -6  16  14   94.70    9.92
 -16  14   6  118.92   11.71
 -14  -6 -16   98.52   10.45
 -14  -6 -16  116.91   13.31
  -6 -16 -14  107.17   10.73
 -16 -14  -6  134.47   15.35
 -16 -14  -6   99.88   10.98
  16  14   6  148.33   16.98
  16  14   6   97.41   11.15
   6  16  14  109.08   11.13
  14   6  16  141.35   15.20
  16 -14  -6  117.44   11.92
   6 -16 -14  106.43   10.65
   6 -16 -14  103.98   22.26
 -16  14  -6  117.75   12.39
 -14   6 -16  108.65   10.71
 -16 -14   6  117.54   12.51
  -6 -16  14  113.10    9.77
  -6 -16  14  125.05   11.30
 -14  -6  16  121.99   10.98
 -16  -6 -14  102.21   11.20
 -16  -6 -14  136.37   14.31
 -14 -16  -6   89.89   10.43
 -14 -16  -6  109.50   12.82
  -6 -14 -16   96.52   10.25
  -6 -14 -16  136.48   16.25
 -16   6  14  114.58   11.35
 -14  16   6  130.77   12.59
  -6  14  16  101.86   10.30
  14 -16   6  104.43   10.58
   6 -14  16  126.22   10.96
  16   6 -14  125.37   11.84
  14  16  -6  108.44   11.83
   6  14 -16  104.30    9.55
   6  14 -16  138.60   14.39
  -8 -14  16    5.61    4.62
  -8 -14  16   -0.99    3.34
 -14 -16   8    3.64    6.91
 -16  -8  14   -7.02    7.10
 -16  -8  14   -3.29    4.47
  -8  14 -16    6.80    3.78
 -14  16  -8    1.96    5.22
 -16   8 -14    3.28    5.00
   8 -14 -16    4.14    5.50
  14 -16  -8    4.32    5.69
  16  -8 -14    3.19    5.06
   8  14  16    5.63    5.95
   8  14  16    0.43    9.88
  14  16   8   14.35   10.37
  16   8  14    4.21    7.81
  16   8  14    3.23    7.49
  14   8 -16    6.68    5.36
   8  16 -14    3.94    8.15
   8  16 -14    3.12    4.65
  16  14  -8    6.85    7.00
  14  -8  16    9.77    4.80
   8 -16  14    9.18    4.39
  16 -14   8   -0.70    5.08
 -14   8  16    4.66    4.69
  -8  16  14   -0.07    5.20
 -16  14   8   -3.60    5.93
 -14  -8 -16   14.77    7.63
 -14  -8 -16   11.03    6.13
  -8 -16 -14    5.95    5.68
  -8 -16 -14   20.99    8.21
 -16 -14  -8    1.37    6.45
  16  14   8   10.85    7.71
   8  16  14   13.29    6.00
   8  16  14   25.23   12.76
  14   8  16    4.81    7.34
  14   8  16    2.30    8.35
  16 -14  -8   -4.79    6.02
   8 -16 -14    3.61    5.20
  14  -8 -16   12.51    5.32
 -16  14  -8   12.15    6.28
 -14   8 -16    0.25    4.84
 -14   8 -16    3.87    8.64
 -16 -14   8   10.44    6.79
  -8 -16  14    8.53    5.56
  -8 -16  14    0.54    3.48
 -14  -8  16   -5.38    6.42
 -14  -8  16    6.73    4.47
 -16  -8 -14   -9.34    6.24
 -16  -8 -14   -0.37    7.83
 -14 -16  -8    4.67    5.98
  -8 -14 -16   -6.53    5.53
  -8 -14 -16    8.60    7.93
 -16   8  14  -19.37    5.96
  -8  14  16    3.00    5.23
  14 -16   8    1.85    5.31
   8 -14  16   10.25    3.96
  16   8 -14   -1.31    6.09
  14  16  -8   -5.38    6.19
   8  14 -16    3.35    5.35
   8  14 -16   10.27    5.92
 -10 -14  16   81.13    7.92
 -10 -14  16  110.56   10.21
 -14 -16  10   89.22    9.74
 -14 -16  10   95.32   10.95
 -16 -10  14   83.69   10.20
 -16 -10  14  103.81   10.25
 -10  14 -16   71.50    7.82
 -14  16 -10  107.17   10.88
 -16  10 -14   83.81    9.39
  10 -14 -16   83.05    9.16
  14 -16 -10   98.23   10.60
  16 -10 -14   89.79   10.13
  10  14  16   79.66    9.87
  10  14  16  112.57   16.02
  14  16  10  109.61   14.43
  16  10  14  105.80   12.66
  16  10  14   93.60   12.79
  14  10 -16  107.39   11.43
  10  16 -14  124.42   13.31
  10  16 -14  100.84   10.77
  16  14 -10   78.86   11.72
  14 -10  16   95.69    9.70
  10 -16  14   86.39    8.91
  16 -14  10  100.47   10.54
 -14  10  16  102.48   10.71
 -10  16  14   70.32    8.80
 -14 -10 -16   86.70   11.54
 -14 -10 -16   77.41    9.90
 -10 -16 -14   93.76   10.38
 -16 -14 -10   88.39   10.33
  16  14  10   92.06   13.82
  10  16  14   99.04   16.73
  14  10  16   94.21   11.49
  14  10  16   93.32   12.78
  16 -14 -10  101.35   11.26
  10 -16 -14   86.48    9.37
  14 -10 -16  106.64   10.97
 -16  14 -10  104.85   10.99
 -14  10 -16   66.62   13.18
 -14  10 -16   84.96    9.19
 -16 -14  10   97.73   10.51
 -10 -16  14   84.58    8.47
 -10 -16  14  104.42   10.71
 -14 -10  16  102.35    9.61
 -14 -10  16   74.41    9.25
 -16 -10 -14   79.30    9.94
 -16 -10 -14   90.92   12.27
 -14 -16 -10   91.24   10.81
 -10 -14 -16   95.38   12.72
 -10 -14 -16   82.77    9.54
 -16  10  14   98.98   10.42
 -10  14  16   89.08    9.91
  14 -16  10  111.09   11.09
  10 -14  16   99.10    9.59
  14  16 -10   98.39   11.73
  14  16 -10  105.30   12.54
  10  14 -16   93.09   10.21
  10  14 -16   93.30   10.75
 -12 -14  16    4.62    4.69
 -12 -14  16    7.35    4.00
 -14 -16  12   18.58    6.69
 -14 -16  12   10.94    5.64
 -16 -12  14    9.46    6.01
 -16 -12  14    1.84    4.43
 -12  14 -16    6.91    5.11
 -14  16 -12    4.93    5.34
 -16  12 -14   14.80    5.62
  12 -14 -16    8.38    5.18
  14 -16 -12   11.09    6.06
  16 -12 -14    7.24    5.90
  12  14  16   -1.94    8.57
  14  16  12    2.84    6.51
  14  16  12   24.59   10.23
  16  12  14    7.92    9.29
  14  12 -16   -3.01   12.47
  14  12 -16   -1.99    5.55
  12  16 -14   12.41    7.67
  12  16 -14    8.93    6.92
  16  14 -12   15.01   10.48
  14 -12  16   14.35    4.71
  12 -16  14   14.86    5.28
  16 -14  12    5.14    4.66
 -14  12  16   -0.59    5.74
 -14 -12 -16    1.87    6.23
 -12 -16 -14   -7.73    6.43
 -16 -14 -12   13.68    6.50
  16  14  12    6.05    8.89
  12  16  14   -3.49    9.14
  14  12  16   22.85    9.76
  16 -14 -12    3.91    5.74
  12 -16 -14    4.17    5.34
  14 -12 -16   22.55    6.09
 -16  14 -12    9.86    5.96
 -16 -14  12   18.15    6.68
 -16 -14  12    3.20    5.01
 -12 -16  14    9.92    6.30
 -12 -16  14    2.63    4.92
 -14 -12  16   11.67    3.93
 -14 -12  16   -2.53    5.03
 -16 -12 -14   12.38    7.08
 -14 -16 -12    4.00    6.60
 -14 -16 -12    4.14    7.97
 -12 -14 -16   11.85    6.12
 -12  14  16   10.95    5.67
  12 -14  16    3.00    4.41
  16  12 -14   17.21    7.23
  16  12 -14    0.84   11.52
  14  16 -12   12.75    7.99
  12  14 -16    6.78    8.35
  12  14 -16   11.80    5.99
  16  14  14    7.77    8.79
  16  14  14   42.33   11.20
  14  16  14    1.89    7.71
  14  16  14    4.21   10.06
  14  14  16   15.62    9.86
  14  14  16    5.63    7.79
  16 -14 -14   17.90    6.41
  14 -16 -14   14.54    6.02
  14 -14 -16    6.06    5.56
 -16  14 -14   14.19    5.95
 -14  14 -16   15.37    6.11
 -16 -14  14    9.63    5.22
 -16 -14  14   10.46    6.03
 -14 -16  14    7.93    5.06
 -14 -16  14    7.43    5.59
 -14 -14  16    5.56    5.31
 -14 -14  16   14.05    4.75
 -16 -14 -14   16.96    6.80
 -16 -14 -14   12.40    8.23
 -14 -16 -14    7.12    6.18
 -14 -16 -14    4.64    6.83
 -14 -14 -16   14.97    6.64
 -14 -14 -16   18.15    8.17
 -14  16  14    5.96    5.94
  16 -14  14   12.54    5.76
  16  14 -14   26.96   10.68
  16  14 -14   14.49    6.11
  14  16 -14    1.21    8.07
  14  16 -14    6.69    6.46
  14  14 -16    5.55    5.98
  14  14 -16    8.60    9.62
 -16 -16   0  204.93   19.21
   0 -16 -16  201.02   17.31
 -16   0  16  217.84   18.59
 -16  16   0  251.06   21.25
   0  16  16  306.07   33.35
  16   0  16  273.81   24.57
  16 -16   0  230.43   19.89
   0 -16  16  230.22   18.17
  16   0 -16  244.71   20.48
  16  16   0  284.81   26.39
  16  16   2  589.83   48.83
  16  16   2  577.98   46.02
   2  16  16  605.17   47.54
   2  16  16  509.95   48.29
  16   2  16  557.03   45.22
  16   2  16  575.86   46.59
  16 -16  -2  552.27   43.72
   2 -16 -16  537.98   48.75
   2 -16 -16  567.50   44.53
 -16  16  -2  569.94   44.85
  -2  16 -16  615.43   47.22
 -16   2 -16  558.09   43.95
 -16 -16   2  588.24   46.41
 -16 -16   2  558.51   45.55
  -2 -16  16  484.34   38.37
  -2 -16  16  594.48   45.47
 -16  -2  16  557.87   43.60
 -16  -2 -16  545.39   43.49
 -16  -2 -16  593.53   47.10
 -16 -16  -2  522.75   43.18
 -16 -16  -2  630.03   49.65
  -2 -16 -16  604.64   47.44
  -2 -16 -16  483.82   42.47
 -16   2  16  546.45   42.86
 -16  16   2  595.43   47.06
  -2  16  16  513.76   40.48
  16  -2  16  552.90   45.64
  16 -16   2  593.63   46.67
   2 -16  16  509.84   39.27
   2 -16  16  600.19   49.59
  16   2 -16  627.49   49.06
  16  16  -2  561.15   46.61
  16  16  -2  610.67   48.61
   2  16 -16  588.13   45.13
  16  16   4  170.02   18.42
   4  16  16  148.22   22.15
   4  16  16  158.49   14.68
  16   4  16  190.01   17.92
  16 -16  -4  166.63   15.29
   4 -16 -16  148.86   13.51
   4 -16 -16  149.70   24.09
 -16  16  -4  158.91   14.48
  -4  16 -16  156.26   13.01
 -16   4 -16  153.20   14.07
 -16 -16   4  158.49   16.53
 -16 -16   4  138.81   13.37
  -4 -16  16  154.25   12.55
  -4 -16  16  170.44   14.48
 -16  -4  16  114.26   16.37
 -16  -4  16  202.92   17.10
 -16  -4 -16  149.28   14.21
 -16  -4 -16  211.39   19.58
 -16 -16  -4  136.69   16.25
 -16 -16  -4  156.05   14.70
  -4 -16 -16  143.89   13.56
  -4 -16 -16  177.74   19.03
 -16   4  16  169.38   15.07
  -4  16  16  131.40   12.55
  16 -16   4  163.04   14.80
   4 -16  16  157.53   13.14
  16   4 -16  162.19   14.18
  16  16  -4  137.11   14.15
  16  16  -4  153.41   17.13
   4  16 -16  162.19   13.45
  16  16   6  448.37   38.51
   6  16  16  533.96   47.86
   6  16  16  423.72   34.18
  16   6  16  475.67   38.98
  16   6  16  408.17   34.32
  16 -16  -6  450.60   36.24
   6 -16 -16  589.40   54.64
   6 -16 -16  478.31   37.93
  16  -6 -16  400.87   32.10
 -16  16  -6  467.10   37.18
  -6  16 -16  487.41   37.77
 -16   6 -16  465.20   37.05
 -16 -16   6  462.66   37.03
 -16 -16   6  487.41   39.76
  -6 -16  16  525.08   41.07
  -6 -16  16  430.28   33.27
 -16  -6  16  407.96   33.76
 -16  -6  16  473.45   37.19
 -16  -6 -16  461.81   37.91
 -16  -6 -16  464.88   37.49
 -16 -16  -6  443.72   35.87
  -6 -16 -16  535.02   45.08
  -6 -16 -16  461.39   36.82
 -16   6  16  458.85   36.35
  -6  16  16  465.62   37.05
  16 -16   6  515.13   40.82
   6 -16  16  408.80   31.96
  16  16  -6  460.86   37.56
  16  16  -6  499.47   41.54
   6  16 -16  539.04   44.65
   6  16 -16  464.56   36.16
  16   8  16   22.75    8.22
   8 -16 -16   30.15    6.11
  16  -8 -16   40.33    7.15
 -16  16  -8   50.16    7.75
  -8  16 -16   34.89    5.32
 -16   8 -16   39.09    6.78
 -16 -16   8   20.60    5.93
  -8 -16  16   26.29    4.42
 -16  -8  16   27.72    8.56
 -16  -8 -16   24.29    7.28
 -16 -16  -8   18.92    6.92
  -8 -16 -16   17.28    6.13
 -16   8  16   29.81    6.54
  -8  16  16   22.43    6.52
   8 -16  16   37.12    5.48
  16  16  -8    9.41    7.84
  16  16  10   -1.75    9.28
  16  16  10    4.36    7.03
  10  16  16   -3.82    9.73
  16  10  16   -2.04    7.87
  16 -16 -10   10.12    6.02
  10 -16 -16    7.85    5.25
  16 -10 -16   -1.51    5.73
 -16  16 -10    7.85    5.40
 -10  16 -16   10.45    4.75
 -16  10 -16    4.69    5.48
 -16 -16  10   10.49    6.75
 -10 -16  16   -5.53    5.26
 -10 -16  16    1.14    4.13
 -16 -10  16    2.18    4.66
 -16 -10  16   -2.84    6.88
 -16 -10 -16   -3.14    6.57
 -16 -16 -10    8.19    8.28
 -16 -16 -10   15.43    7.34
 -10 -16 -16    2.03    5.89
 -16  10  16    9.13    5.93
 -16  16  10    7.15    6.04
  16 -16  10    9.20    5.33
  10 -16  16    3.57    4.33
  16  10 -16   12.58    6.15
  16  16 -10    9.59    8.61
  10  16 -16   15.49    6.88
  10  16 -16    4.80    6.49
  16  16  12   56.08   11.01
  16  16  12   27.53    8.42
  12  16  16   23.90    7.79
  12  16  16   48.70   12.54
  16  12  16   55.99   11.28
  16  12  16   28.41    9.12
  16 -16 -12   30.85    7.00
  12 -16 -16   37.78    6.77
  16 -12 -16   29.60    6.67
 -16  16 -12   24.05    6.24
 -12  16 -16   35.82    6.23
 -16 -16  12   47.84    7.59
 -12 -16  16   30.77    5.79
 -16 -12  16   37.17    5.67
 -16 -12 -16   20.51    7.37
 -16 -12 -16   16.64    8.77
 -16 -16 -12   38.46    7.99
 -16 -16 -12   19.88    8.16
 -12 -16 -16   20.97    6.96
 -12 -16 -16   28.76    9.87
 -16  16  12   44.85    7.79
  16 -16  12   22.11    5.98
  12 -16  16   33.68    5.93
  16  12 -16    8.48   13.67
  16  12 -16   38.39    7.50
  16  16 -12   12.81    9.72
  12  16 -16   31.15    8.68
  12  16 -16   41.42    7.16
  16  16  14   11.64    7.80
  16  16  14   24.76   10.42
  14  16  16   25.18   10.05
  14  16  16   20.69    7.87
  16  14  16   26.59   10.00
  16  14  16   13.15    8.13
  16 -16 -14   10.63    6.60
  14 -16 -16   14.11    5.72
  16 -14 -16   13.21    6.86
 -14  16 -16   13.25    5.43
 -16  14 -16   16.93    6.22
 -16 -16  14   22.85    5.95
 -14 -16  16    5.83    4.93
 -14 -16  16   20.59    5.33
 -16 -14  16   10.58    6.42
 -16 -14  16   14.96    4.86
 -16 -14 -16   10.00    7.06
 -16 -14 -16   40.17    9.43
 -16 -16 -14   14.03    7.29
 -16 -16 -14   18.76    7.98
 -14 -16 -16   15.87    6.40
 -14 -16 -16   10.81    7.69
 -16  14  16   20.11    6.58
 -16  16  14   12.53    6.24
 -14  16  16   19.88    6.41
  16 -14  16   13.36    5.29
  16 -16  14   17.77    5.76
  16  14 -16   14.61   11.09
  16  14 -16   21.72    6.21
  16  16 -14    3.80    9.79
  14  16 -16   12.88    6.60
  14  16 -16   11.91    9.64
  16  16  16   25.13    8.85
  16  16  16   11.80    9.61
  16 -16 -16   -2.21    5.61
 -16  16 -16    2.24    6.43
 -16 -16  16    4.55    6.21
 -16 -16  16    0.67    4.91
 -16 -16 -16   -2.13    7.07
 -16 -16 -16   14.30    7.55
 -16  16  16    6.11    6.11
  16 -16  16    6.25    5.20
  16  16 -16   19.56   11.31
  16  16 -16   21.98    6.87
   1  17   1   69.20    7.73
   1  17   1  108.55   21.06
   1   1  17   75.42    7.19
   1   1  17   78.04   12.58
   1 -17  -1   63.02    7.36
   1 -17  -1   88.57   18.90
   1  -1 -17   73.67    6.91
   1  -1 -17   75.07    9.67
 -17   1  -1   52.89    7.44
  -1  17  -1   77.02    8.06
  -1   1 -17   72.60    6.61
  -1   1 -17   65.20    7.32
 -17  -1   1   73.45    8.70
  -1 -17   1   76.62   14.06
  -1 -17   1   56.70    6.81
  -1  -1  17   76.01    6.81
 -17  -1  -1   83.97    9.54
  -1 -17  -1   80.79   14.72
  -1 -17  -1   77.65    8.25
  -1  -1 -17   66.19    8.46
  -1  -1 -17   64.56    6.34
 -17   1   1   71.61    8.79
  -1  17   1   80.00    8.36
  -1   1  17   73.95    7.09
   1 -17   1   87.95   18.64
   1 -17   1   66.05    7.46
   1  -1  17   85.34    7.59
   1  -1  17   54.44   10.07
   1  17  -1   64.29    7.41
   1  17  -1   62.54   18.27
   1   1 -17   75.96    8.46
   1   1 -17   56.54    5.35
  -3 -17   1    5.75    4.52
  -3 -17   1    0.44    8.78
 -17  -1   3   26.40   11.47
 -17  -1   3    2.26    5.07
  -1   3 -17    8.18    2.34
  -1   3 -17    3.59    3.36
  -3  17  -1   10.69    4.46
 -17   1  -3    3.75    4.92
   1  -3 -17   18.42    7.11
   1  -3 -17    7.65    3.51
   3 -17  -1    8.31   17.67
   3 -17  -1   11.81    5.01
   1   3  17    0.60    3.93
   1   3  17   -0.08   12.82
   3  17   1  -31.73   13.13
   3  17   1    0.12    4.61
  17   1   3    3.46   12.40
   3   1 -17    4.82    7.95
   3   1 -17    5.08    2.74
   1  17  -3    4.81    4.18
   1  17  -3  -30.50   15.94
  17   3  -1   10.71   13.11
   3  -1  17    6.57    3.90
   3  -1  17   -4.43    5.90
   1 -17   3    0.03   14.46
   1 -17   3    2.35    4.23
  -3   1  17    1.36    3.16
  -1  17   3    7.95    4.83
 -17   3   1    5.58    5.43
  -3  -1 -17    7.98    4.95
  -3  -1 -17   11.57    3.68
  -1 -17  -3   17.66    5.32
  -1 -17  -3   -1.25   11.47
 -17  -3  -1    5.74    5.55
  17   3   1   -1.84   12.30
   1  17   3    5.28    4.74
   1  17   3   -8.47   19.30
   3   1  17    7.31    7.30
   3   1  17    9.65    3.98
   1 -17  -3    3.55   16.30
   3  -1 -17    9.46    9.38
   3  -1 -17    2.23    3.22
 -17   3  -1   16.49    5.79
  -1  17  -3    9.04    4.75
  -3   1 -17   -0.41    4.49
  -3   1 -17    8.63    3.33
 -17  -3   1    5.56    5.11
  -1 -17   3   17.34   10.89
  -1 -17   3    6.95    4.19
  -3  -1  17    1.29    2.67
 -17  -1  -3   -8.16    4.94
  -3 -17  -1   10.81    5.03
  -3 -17  -1    4.81   10.75
  -1  -3 -17    5.99    3.65
  -1  -3 -17    1.58    6.61
 -17   1   3    6.83    5.07
  -3  17   1    1.69    4.66
  -1   3  17   10.37    3.71
   3 -17   1   12.97    4.50
   3 -17   1    8.93   15.66
   1  -3  17   -2.19    7.02
   1  -3  17    4.86    2.99
  17   1  -3   10.66    5.00
   3  17  -1    1.42   14.86
   3  17  -1    6.14    4.69
   1   3 -17    8.08    2.22
  17   3   3    8.78   10.08
   3  17   3    7.64    4.49
   3   3  17   -4.00    8.36
   3   3  17    6.12    3.97
   3 -17  -3  -14.97   17.98
   3  -3 -17    0.24    3.28
   3  -3 -17    5.03    9.97
 -17   3  -3   -2.19    5.58
  -3  17  -3    1.29    4.15
  -3   3 -17    0.08    4.26
  -3   3 -17    5.06    2.59
 -17  -3   3    0.13    4.60
 -17  -3   3   -2.22   11.51
  -3 -17   3   14.35    9.39
  -3 -17   3    1.73    4.32
  -3  -3  17    2.98    2.46
 -17  -3  -3    3.07    4.86
  -3 -17  -3   12.53   10.21
  -3  -3 -17   -2.59    6.27
  -3  -3 -17    3.10    3.67
 -17   3   3   -0.97    5.24
  -3  17   3    4.41    4.72
  -3   3  17    2.13    3.77
   3 -17   3  -20.19   17.03
   3 -17   3   -3.51    3.98
   3  -3  17    8.36    4.84
   3  -3  17    9.17    4.27
  17   3  -3    7.22    5.75
   3  17  -3   -2.98   16.93
   3  17  -3   -0.17    4.22
   3   3 -17    2.02    2.33
   3   3 -17   -4.76    5.58
  -5 -17   1  397.70   31.49
 -17  -1   5  452.61   35.92
  -1   5 -17  371.78   28.36
  -5  17  -1  375.69   29.90
 -17   1  -5  391.88   31.53
   1  -5 -17  379.60   29.74
   5  17   1  346.28   27.85
   5   1 -17  418.43   32.29
   1  17  -5  349.13   27.60
   1 -17   5  402.35   31.61
  -5   1  17  429.86   33.25
  -1  17   5  336.86   27.06
 -17   5   1  408.80   32.68
   1  17   5  348.92   27.99
   5  -1 -17  410.71   31.79
 -17   5  -1  440.12   35.08
  -1  17  -5  383.73   30.24
  -5   1 -17  332.21   26.02
 -17  -5   1  438.85   35.08
  -1 -17   5  390.71   30.76
  -5  -1  17  369.24   28.52
 -17  -1  -5  456.84   36.35
  -5 -17  -1  353.15   28.31
  -1  -5 -17  367.33   28.87
 -17   1   5  425.20   33.90
  -5  17   1  404.15   32.07
  -1   5  17  368.39   28.90
   5 -17   1  409.02   32.27
  17   1  -5  458.11   36.45
   5  17  -1  335.91   26.97
  -3  -5  17  149.28   11.52
  -5 -17   3  153.41   13.52
  -5 -17   3  166.63   16.94
 -17  -3   5  138.49   12.94
 -17  -3   5  166.31   17.33
  -3   5 -17  138.28   11.00
  -3   5 -17  129.18   10.43
  -5  17  -3  159.97   13.97
 -17   3  -5  140.61   13.34
   3  -5 -17  161.03   20.14
   3  -5 -17  142.09   12.06
   3   5  17  159.54   18.57
   3   5  17  162.82   13.91
   5  17   3  138.17   12.72
  17   3   5  165.79   17.66
   5   3 -17  136.59   11.03
   3  17  -5  147.27   12.69
   3  17  -5  210.33   25.02
  17   5  -3  148.44   17.14
   5  -3  17  130.13   11.97
   5  -3  17  153.83   13.94
   3 -17   5  147.48   12.79
   3 -17   5  126.43   20.19
  -5   3  17  132.99   11.35
  -3  17   5  172.13   15.13
 -17   5   3  149.49   13.84
  -5  -3 -17  159.97   13.57
  -5  -3 -17  176.26   15.70
  -3 -17  -5  160.07   19.50
 -17  -5  -3  147.06   13.86
  17   5   3  133.62   15.79
   3  17   5  151.08   13.52
   5   3  17  151.93   13.15
   5   3  17  207.58   19.62
   3 -17  -5  163.78   24.89
   5  -3 -17  147.69   12.34
 -17   5  -3  148.65   13.64
  -3  17  -5  136.48   11.92
  -5   3 -17  154.47   12.81
  -5   3 -17  156.26   12.91
 -17  -5   3  140.92   13.02
  -3 -17   5  160.28   18.25
  -3 -17   5  162.08   13.90
  -5  -3  17  144.10   11.52
 -17  -3  -5  147.06   13.75
  -5 -17  -3  161.45   17.60
  -3  -5 -17  162.40   13.77
  -3  -5 -17  137.01   14.19
 -17   3   5  152.46   13.81
  -5  17   3  147.91   13.30
  -3   5  17  153.20   12.95
   5 -17   3  142.93   12.64
   3  -5  17  153.94   12.94
   3  -5  17  142.51   13.10
  17   3  -5  157.00   14.46
   5  17  -3  138.60   12.33
   5  17  -3  166.00   20.15
  17   5   5   57.56   10.69
   5  17   5   51.01    7.24
   5   5  17   31.08    9.94
   5  -5 -17   22.32   13.65
   5  -5 -17   40.94    5.51
 -17   5  -5   39.48    6.63
  -5  17  -5   33.91    5.40
 -17  -5   5   60.51   11.32
 -17  -5   5   42.76    6.39
  -5  -5  17   39.41    6.20
  -5 -17  -5   26.21    9.92
  -5  -5 -17   51.26    6.25
 -17   5   5   52.71    7.17
  -5  17   5   50.22    6.83
  -5   5  17   44.33    5.58
   5 -17   5   29.92    5.40
   5  -5  17   47.51    9.03
  17   5  -5   50.23   14.41
  17   5  -5   28.22    6.12
   5  17  -5   17.07   12.23
   5   5 -17   38.14    3.91
  -7 -17   1   87.07   11.92
  -7 -17   1   68.11    7.90
 -17  -1   7   64.17   15.10
 -17  -1   7   74.19    8.51
  -7  17  -1   79.60    8.62
 -17   1  -7   73.95    8.67
   1  -7 -17   54.85   11.92
   1  -7 -17   72.00    7.49
   1   7  17   94.17   17.80
   1   7  17   64.59    7.27
   7  17   1   65.20    7.80
  17   1   7   61.73   13.31
   7   1 -17   84.24    7.76
   1  17  -7   90.11    8.69
  17   7  -1   70.38   11.78
   7  -1  17   99.18   10.76
   7  -1  17   89.23    9.81
   1 -17   7   70.19    7.34
   1 -17   7  110.56   17.26
  -7   1  17   78.16    7.44
  -1  17   7   78.18    8.68
 -17   7   1   83.97    9.25
  -7  -1 -17   84.87    9.79
  -7  -1 -17   73.52    7.51
  -1 -17  -7  116.27   17.09
 -17  -7  -1   75.07    9.36
  17   7   1   76.58   12.00
   1  17   7   75.75    8.38
   7   1  17   73.35    8.29
   7   1  17   99.07   11.20
   1 -17  -7  124.10   21.42
   7  -1 -17   83.17    8.04
 -17   7  -1   82.03    9.24
  -1  17  -7   85.42    8.26
  -7   1 -17   68.87    8.16
  -7   1 -17   72.70    7.41
 -17  -7   1   71.37    8.70
  -1 -17   7   96.45   13.94
  -1 -17   7   71.30    7.50
  -7  -1  17   88.30    7.85
 -17  -1  -7   84.37    9.22
  -7 -17  -1   86.28   12.43
  -1  -7 -17   74.31   12.06
  -1  -7 -17   63.74    7.29
 -17   1   7   82.45    9.12
  -7  17   1   77.23    8.37
  -1   7  17   66.12    7.19
   1  -7  17   84.49    7.07
  17   1  -7   97.05    9.95
   7  17  -1   78.64    8.67
   7  17  -1   92.61   15.16
  -7 -17   3  831.36   65.62
  -7 -17   3  741.65   57.36
 -17  -3   7  743.44   58.99
 -17  -3   7  719.96   55.95
  -3   7 -17  676.37   51.49
  -3   7 -17  718.48   54.64
  -7  17  -3  680.18   52.60
 -17   3  -7  754.45   58.77
   3  -7 -17  670.55   56.69
   3  -7 -17  678.59   52.25
   3   7  17  817.29   66.70
   3   7  17  690.23   53.29
   7  17   3  663.78   51.62
  17   3   7  747.15   59.34
   7   3 -17  761.85   58.19
   3  17  -7  696.89   53.63
   3  17  -7  875.38   72.10
  17   7  -3  659.86   52.97
   7  -3  17  746.83   57.72
   7  -3  17  671.61   52.24
   3 -17   7  796.45   66.41
   3 -17   7  711.28   54.73
  -7   3  17  736.78   56.48
  -3  17   7  712.87   55.32
 -17   7   3  697.32   54.26
  -7  -3 -17  693.83   53.48
  -7  -3 -17  763.33   59.47
  -3 -17  -7  717.42   55.67
  -3 -17  -7  818.67   66.74
 -17  -7  -3  750.74   58.67
 -17  -7  -3  643.15   50.67
  17   7   3  769.68   61.37
  17   7   3  672.03   53.66
   3  17   7  774.13   67.17
   3  17   7  701.13   54.45
   7   3  17  628.34   48.58
   7   3  17  783.12   62.03
  17  -7  -3  724.30   56.43
   3 -17  -7  818.35   70.29
   3 -17  -7  674.04   52.36
   7  -3 -17  682.51   52.42
 -17   7  -3  707.47   55.11
  -3  17  -7  711.60   54.77
  -7   3 -17  744.50   57.21
  -7   3 -17  718.58   55.17
 -17  -7   3  785.55   61.11
  -3 -17   7  791.27   63.27
  -3 -17   7  715.09   55.04
  -7  -3  17  729.80   55.65
 -17  -3  -7  737.41   57.66
  -7 -17  -3  801.53   64.31
  -3  -7 -17  738.90   58.80
  -3  -7 -17  750.64   57.85
 -17   3   7  741.12   57.47
  -7  17   3  703.35   54.57
  -3   7  17  693.83   53.47
   7 -17   3  696.68   53.78
   3  -7  17  861.41   65.62
  17   3  -7  706.63   55.05
   7  17  -3  700.60   54.17
   7  17  -3  783.12   63.62
  -7 -17   5  122.41   11.20
 -17  -5   7  115.32   13.53
  -5   7 -17   97.15    8.36
  -7  17  -5  113.73   10.42
   5  -7 -17  105.80    9.82
   7 -17  -5  122.73   11.51
   5   7  17  130.87   11.83
   7  17   5  114.05   11.13
  17   5   7  102.48   12.88
  17   5   7  110.67   13.73
   7   5 -17  103.09    8.71
   5  17  -7  113.84   10.45
  17   7  -5  119.76   14.94
   5 -17   7  108.13    9.90
  -7   5  17  105.50    9.71
  -5  17   7  123.57   11.62
 -17   7   5  112.78   11.34
  -7  -5 -17  122.30   11.26
  -5 -17  -7  122.41   11.72
 -17  -7  -5  114.37   12.01
 -17  -7  -5   81.72   10.18
  17   7   5  119.23   13.82
  17   7   5   86.72   12.15
   5  17   7   99.29   10.31
   7   5  17  114.90   11.07
  17  -7  -5   85.87    9.57
   5 -17  -7  118.18   11.19
   7  -5 -17   93.45    8.76
  -5  17  -7  118.92   10.82
  -7   5 -17  105.41    9.87
 -17  -7   5   85.20    9.42
  -5 -17   7  115.95   10.68
  -7  -5  17  118.60    9.73
  -7  -5  17  104.35   11.42
 -17  -5  -7  123.68   13.06
 -17  -5  -7   91.08   10.44
  -7 -17  -5  120.93   11.82
 -17   5   7  101.35   10.54
  -7  17   5  124.00   11.82
  -5   7  17  126.85   11.36
   7 -17   5  101.82    9.88
   5  -7  17   94.64    8.93
  17   5  -7   99.42   10.76
   7  17  -5  104.67    9.95
  17   7   7 1744.61  134.68
  17   7   7 1337.29  103.35
   7  17   7 1382.78  105.90
   7   7  17 1195.52   91.45
  17  -7  -7 1498.10  114.69
   7 -17  -7 1406.06  107.49
   7  -7 -17 1420.87  108.34
 -17   7  -7 1523.50  116.59
  -7  17  -7 1443.09  110.03
  -7   7 -17 1603.90  121.88
  -7   7 -17 1364.80  104.09
 -17  -7   7 1346.81  103.88
 -17  -7   7 1541.48  117.86
  -7 -17   7 1382.78  105.51
  -7 -17   7 1716.05  132.04
  -7  -7  17 1287.57   97.77
  -7  -7  17 1522.44  115.32
 -17  -7  -7 1382.78  106.33
  -7 -17  -7 1387.02  106.22
  -7  -7 -17 1270.64   97.06
 -17   7   7 1355.28  103.89
  -7  17   7 1439.92  110.14
  -7   7  17 1376.44  105.04
   7 -17   7 1543.60  117.65
   7  -7  17 1516.09  115.53
  17   7  -7 1379.61  107.60
  17   7  -7 1546.77  118.92
   7  17  -7 1298.15   99.03
  -9 -17   1  465.30   38.61
 -17  -1   9  405.84   32.37
 -17  -1   9  387.43   34.82
  -9  17  -1  433.67   34.28
 -17   1  -9  446.57   35.63
   1  -9 -17  452.92   39.63
   1  -9 -17  402.03   31.65
   9 -17  -1  432.82   34.35
   1   9  17  422.66   40.65
   1   9  17  410.60   32.37
   9  17   1  426.05   33.93
  17   1   9  433.56   36.69
   9   1 -17  436.63   33.95
   1  17  -9  439.38   34.26
  17   9  -1  432.93   35.95
   9  -1  17  411.34   33.11
   9  -1  17  487.20   38.70
   1 -17   9  449.33   39.86
   1 -17   9  417.90   32.58
  17  -9   1  427.53   34.25
  -9   1  17  469.53   36.42
  -1  17   9  433.98   34.45
 -17   9   1  443.61   35.33
  -9  -1 -17  420.55   33.75
  -9  -1 -17  388.91   30.59
  -1 -17  -9  425.63   38.82
  -1 -17  -9  395.16   31.50
 -17  -9  -1  397.06   32.43
 -17  -9  -1  454.40   36.93
  17   9   1  380.56   32.23
  17   9   1  409.97   34.11
   1  17   9  423.62   41.80
   1  17   9  409.76   32.62
   9   1  17  493.13   39.70
   9   1  17  423.83   33.87
  17  -9  -1  400.98   32.26
   1 -17  -9  396.85   31.64
   1 -17  -9  400.76   38.75
   9  -1 -17  409.76   32.04
 -17   9  -1  401.93   32.36
  -1  17  -9  389.87   30.46
  -9   1 -17  430.81   34.01
  -9   1 -17  434.94   34.16
 -17  -9   1  399.49   32.45
  -1 -17   9  377.81   32.64
  -1 -17   9  407.43   31.79
  -9  -1  17  388.49   30.22
 -17  -1  -9  401.61   32.44
  -9 -17  -1  373.15   31.65
  -1  -9 -17  402.03   31.79
  -1  -9 -17  416.85   35.97
 -17   1   9  400.76   31.92
  -9  17   1  445.73   35.23
  -1   9  17  369.45   29.26
  17  -1   9  428.38   37.53
   1  -9  17  448.16   34.77
   1  -9  17  417.90   31.89
  17   1  -9  407.85   32.55
   9  17  -1  407.75   32.46
  -9 -17   3  861.09   67.91
  -9 -17   3  778.15   60.24
 -17  -3   9  717.31   55.73
 -17  -3   9  768.73   61.16
  -9  17  -3  779.10   60.14
 -17   3  -9  744.50   58.05
   3  -9 -17  724.72   61.11
   3  -9 -17  746.09   57.51
   9 -17  -3  757.41   58.62
   3   9  17  821.74   68.59
   3   9  17  760.16   58.70
   9  17   3  765.13   59.36
   9  17   3  796.03   65.50
  17   3   9  709.38   56.42
  17   3   9  781.74   61.87
   9   3 -17  713.61   54.71
   3  17  -9  710.44   54.63
   3  17  -9  845.43   69.81
  17   9  -3  795.39   62.63
   9  -3  17  798.88   62.11
   9  -3  17  735.51   57.36
   3 -17   9  713.72   59.89
   3 -17   9  749.26   57.50
  17  -9   3  719.53   56.06
  -9   3  17  790.21   60.61
  -3  17   9  754.02   58.49
 -17   9   3  747.68   58.19
  -9  -3 -17  800.79   61.74
  -9  -3 -17  729.80   57.36
  -3 -17  -9  828.08   67.70
  -3 -17  -9  768.20   59.54
 -17  -9  -3  799.84   62.41
 -17  -9  -3  698.80   55.53
  17   9   3  797.51   62.77
  17   9   3  714.67   57.23
   3  17   9  799.73   69.47
   3  17   9  720.17   55.95
   9   3  17  773.70   59.96
   9   3  17  815.39   64.33
  17  -9  -3  771.90   60.17
   3 -17  -9  744.40   57.70
   3 -17  -9  811.16   70.55
   9  -3 -17  810.63   62.29
 -17   9  -3  829.14   64.24
  -3  17  -9  746.30   57.31
  -9   3 -17  817.50   62.91
  -9   3 -17  797.83   61.47
 -17  -9   3  759.31   59.45
  -3 -17   9  708.85   54.49
  -3 -17   9  745.77   59.25
  -9  -3  17  751.49   57.45
 -17  -3  -9  766.61   60.28
 -17  -3  -9  728.53   57.00
  -9 -17  -3  626.86   50.96
  -9 -17  -3  668.65   52.11
  -3  -9 -17  720.91   55.71
  -3  -9 -17  679.01   54.64
 -17   3   9  795.07   61.56
  -9  17   3  759.31   58.86
  -3   9  17  753.60   58.10
   3  -9  17  823.64   62.72
  17   3  -9  694.67   54.05
   9  17  -3  767.88   59.45
   9  17  -3  833.80   67.40
  -9 -17   5   44.76    8.45
 -17  -5   9   50.97    7.19
  -9  17  -5   74.61    8.05
 -17   5  -9   60.77    7.97
   5  -9 -17   53.23    6.70
   9 -17  -5   55.08    7.15
   9  17   5   24.43   12.93
  17   5   9   42.13    9.53
   5 -17   9   55.12    6.33
  17  -9   5   65.02    8.05
 -17   9   5   77.05    9.48
   5  17   9   26.89   13.46
  17  -9  -5   57.15    7.95
   9  -5 -17   55.75    6.61
 -17   9  -5   51.89    7.56
  -5  17  -9   68.78    7.26
  -9   5 -17   47.36    6.03
 -17  -9   5   55.40    7.97
  -9  -5  17   49.76    5.61
 -17  -5  -9   51.75    7.70
 -17   5   9   67.70    8.39
   5  -9  17   53.17    6.01
  17   5  -9   44.42    6.81
  -7  -9  17 1482.23  112.36
  -7  -9  17 1376.44  104.37
  -9 -17   7 1304.49  100.58
  -9 -17   7 1457.90  111.19
 -17  -7   9 1366.91  105.26
 -17  -7   9 1363.74  104.43
  -9  17  -7 1518.21  115.85
 -17   7  -9 1492.81  114.37
   7  -9 -17 1332.00  101.74
   9 -17  -7 1396.54  106.86
  17  -7  -9 1406.06  107.81
   7   9  17 1486.47  113.63
   9  17   7 1421.93  108.97
   9  17   7 1425.10  112.78
  17   7   9 1461.07  112.78
  17   7   9 1340.46  104.09
   9   7 -17 1419.81  108.02
   7  17  -9 1397.60  106.54
   7  17  -9 1349.99  105.76
  17   9  -7 1439.92  111.19
   9  -7  17 1539.37  117.54
   7 -17   9 1481.18  112.99
  17  -9   7 1387.02  106.33
  -9   7  17 1483.29  113.10
  -7  17   9 1434.63  109.82
 -17   9   7 1439.92  110.24
  -9  -7 -17 1371.15  105.70
  -9  -7 -17 1632.47  124.95
  -7 -17  -9 1420.87  108.87
  -7 -17  -9 1278.04  100.44
 -17  -9  -7 1500.22  115.11
 -17  -9  -7 1430.39  110.56
  17   9   7 1377.49  106.22
  17   9   7 1457.90  112.78
   7  17   9 1398.65  107.17
   7  17   9 1448.38  114.90
   9   7  17 1834.54  142.51
   9   7  17 1476.94  112.99
  17  -9  -7 1446.26  110.77
   7 -17  -9 1357.39  103.92
   9  -7 -17 1267.46   96.81
 -17   9  -7 1468.48  112.46
  -7  17  -9 1581.68  120.40
  -9   7 -17 1522.44  115.95
  -9   7 -17 1523.50  116.38
 -17  -9   7 1369.03  105.06
  -7 -17   9 1425.10  108.65
  -7 -17   9 1474.83  113.63
  -9  -7  17 1425.10  108.23
  -9  -7  17 1511.86  115.00
 -17  -7  -9 1504.45  115.53
 -17  -7  -9 1246.30   96.76
  -9 -17  -7 1515.03  115.95
  -9 -17  -7 1349.99  105.44
  -7  -9 -17 1416.64  109.92
 -17   7   9 1440.97  110.35
  -9  17   7 1445.21  110.56
  -7   9  17 1397.60  106.75
   9 -17   7 1447.32  110.56
   7  -9  17 1401.83  106.75
  17   7  -9 1504.45  115.64
  17   7  -9 1390.19  108.65
   9  17  -7 1489.64  113.73
   9  17  -7 1399.71  109.29
   7   9 -17 1573.22  119.55
  17   9   9 1583.80  121.88
  17   9   9 1416.64  109.92
   9  17   9 1479.06  117.01
   9  17   9 1494.93  114.47
   9   9  17 1640.93  125.48
  17  -9  -9 1506.57  115.32
   9 -17  -9 1455.78  111.41
 -17   9  -9 1503.39  115.11
  -9  17  -9 1562.64  119.13
 -17  -9   9 1490.70  114.16
 -17  -9   9 1759.43  135.10
  -9 -17   9 1632.47  124.42
  -9 -17   9 1554.18  119.34
  -9  -9  17 1517.15  115.21
  -9  -9  17 1608.13  122.09
 -17  -9  -9 1609.19  123.36
 -17  -9  -9 1458.96  112.78
  -9 -17  -9 1562.64  119.66
  -9 -17  -9 1380.67  107.81
  -9  -9 -17 1351.04  104.49
 -17   9   9 1614.48  123.47
  -9  17   9 1565.82  119.76
  -9   9  17 1466.36  111.93
  17  -9   9 1435.68  110.03
   9 -17   9 1466.36  112.04
   9  -9  17 1409.23  107.49
  17   9  -9 1563.70  120.82
  17   9  -9 1293.91  100.00
   9  17  -9 1478.00  112.78
   9  17  -9 1487.52  116.06
   9   9 -17 1472.71  112.25
 -11 -17   1  699.64   55.60
 -17  -1  11  651.08   50.68
 -11  17  -1  581.26   45.49
 -17   1 -11  643.78   50.35
   1 -11 -17  664.84   55.97
  11 -17  -1  686.42   53.42
   1  11  17  576.71   45.01
  11  17   1  730.43   59.54
  11  17   1  632.46   49.61
  17   1  11  666.64   52.98
  17   1  11  664.73   53.64
  11   1 -17  651.72   50.36
   1  17 -11  586.44   45.20
  17  11  -1  545.50   44.11
  17  11  -1  661.45   52.78
  11  -1  17  654.26   51.62
  11  -1  17  588.03   46.75
   1 -17  11  783.23   63.63
   1 -17  11  577.24   44.48
  17 -11   1  654.89   51.28
 -11   1  17  705.67   54.27
  -1  17  11  610.14   47.69
 -17  11   1  691.07   54.02
 -11  -1 -17  703.77   55.18
 -11  -1 -17  654.05   50.89
  -1 -17 -11  678.91   57.23
  -1 -17 -11  608.34   47.59
 -17 -11  -1  600.41   47.86
 -17 -11  -1  589.61   46.55
  17  11   1  764.08   60.63
  17  11   1  584.11   46.67
   1  17  11  613.84   56.13
   1  17  11  633.41   49.50
  11   1  17  644.31   50.75
  11   1  17  693.83   54.60
  17 -11  -1  606.33   47.64
   1 -17 -11  703.03   60.73
   1 -17 -11  661.24   51.60
  11  -1 -17  626.96   48.56
 -17  11  -1  660.29   51.79
  -1  17 -11  570.78   44.04
 -11   1 -17  690.12   53.65
 -11   1 -17  649.71   50.58
 -17 -11   1  576.92   45.64
 -17 -11   1  705.15   56.05
  -1 -17  11  588.45   45.32
  -1 -17  11  667.90   53.69
 -11  -1  17  673.72   51.77
 -17  -1 -11  653.41   51.29
 -17  -1 -11  579.03   46.43
 -11 -17  -1  761.54   60.43
 -11 -17  -1  647.70   50.67
  -1 -11 -17  732.44   60.13
 -17   1  11  671.71   52.32
 -11  17   1  690.97   53.73
  -1  11  17  644.21   50.10
  17  -1  11  664.63   54.76
  11 -17   1  675.95   52.61
   1 -11  17  664.20   50.50
  17   1 -11  617.54   48.33
  11  17  -1  609.40   47.74
  -3 -11  17  694.25   52.69
  -3 -11  17  662.83   50.30
 -11 -17   3  739.00   58.44
 -17  -3  11  698.69   54.36
 -17  -3  11  703.03   56.61
  -3  11 -17  682.40   51.94
 -11  17  -3  676.69   52.58
 -17   3 -11  704.62   55.16
   3 -11 -17  712.76   61.18
  11 -17  -3  660.60   51.47
   3  11  17  563.91   44.24
  11  17   3  843.00   68.08
  11  17   3  644.52   50.49
  17   3  11  609.61   49.20
  17   3  11  735.40   58.60
  11   3 -17  673.09   51.86
   3  17 -11  655.21   50.41
   3  17 -11  884.26   72.07
  17  11  -3  619.24   49.35
  17  11  -3  776.67   61.84
  11  -3  17  655.10   52.07
  11  -3  17  738.05   57.86
   3 -17  11  660.29   50.78
   3 -17  11  692.24   57.53
  17 -11   3  662.51   51.89
 -11   3  17  775.61   59.70
  -3  17  11  686.42   53.51
 -17  11   3  673.19   52.56
 -11  -3 -17  755.51   59.24
 -11  -3 -17  673.09   52.33
  -3 -17 -11  677.64   52.86
  -3 -17 -11  801.85   65.88
 -17 -11  -3  801.32   63.24
 -17 -11  -3  668.43   52.54
  17  11   3  648.12   51.52
  17  11   3  705.89   56.45
   3  17  11  656.90   51.28
   3  17  11  875.06   74.97
  11   3  17  646.11   50.78
  11   3  17  705.67   56.10
  17 -11  -3  724.08   56.49
   3 -17 -11  648.86   50.64
  11  -3 -17  715.09   55.24
 -17  11  -3  724.40   56.54
  -3  17 -11  675.20   51.94
 -11   3 -17  737.10   56.98
 -11   3 -17  646.11   50.49
 -17 -11   3  620.72   48.91
 -17 -11   3  761.01   59.86
  -3 -17  11  613.74   48.73
  -3 -17  11  645.58   49.66
 -11  -3  17  707.16   54.33
 -17  -3 -11  682.51   53.78
 -17  -3 -11  627.81   49.76
 -11 -17  -3  661.87   51.80
 -11 -17  -3  801.74   63.89
  -3 -11 -17  754.45   60.60
 -17   3  11  619.45   48.41
 -11  17   3  705.78   54.92
  -3  11  17  712.13   55.23
  11 -17   3  674.89   52.60
   3 -11  17  803.33   61.24
  17   3 -11  691.50   53.81
  11  17  -3  647.27   50.56
  -5 -11  17   22.06    2.71
 -11 -17   5    1.42    6.48
 -17  -5  11   18.35    5.85
 -17  -5  11    9.58    9.70
  -5  11 -17   15.46    3.34
  -5  11 -17    7.35    7.49
 -11  17  -5   11.86    4.96
 -17   5 -11   14.07    5.74
   5 -11 -17   37.55   16.44
  11 -17  -5   10.05    5.14
  17  -5 -11    9.26    5.52
   5  11  17   15.20    5.00
  11  17   5   -1.69   10.14
  11  17   5    8.44    5.53
  17   5  11    8.29    8.79
  17   5  11    6.96    9.22
   5  17 -11   14.30    4.38
   5  17 -11   12.55   11.58
  17  11  -5    6.54    9.27
  11  -5  17    1.26    5.76
   5 -17  11   15.03    4.43
  17 -11   5   19.29    5.76
 -11   5  17   15.35    4.87
  -5  17  11   19.00    5.51
 -17  11   5   19.31    5.96
 -11  -5 -17   11.90    7.38
  -5 -17 -11   26.59   10.45
  -5 -17 -11   17.10    5.07
 -17 -11  -5    7.65    6.04
 -17 -11  -5    9.95    7.83
  17  11   5    8.71    7.35
  17  11   5   15.08    8.36
   5  17  11   37.44   15.51
   5  17  11   12.43    5.62
  11   5  17   24.83    6.97
  17 -11  -5   21.39    6.49
   5 -17 -11   19.97   17.60
   5 -17 -11   17.93    5.64
  11  -5 -17   13.15    5.04
 -17  11  -5   17.21    6.19
  -5  17 -11    5.79    3.97
 -11   5 -17    9.20    6.71
 -11   5 -17   11.19    4.31
 -17 -11   5   23.07    6.39
  -5 -17  11   11.75    4.06
  -5 -17  11   19.95    6.38
 -11  -5  17   16.00    4.15
 -11  -5  17    2.17    8.43
 -17  -5 -11   18.78    7.31
 -17  -5 -11    8.76    6.99
 -11 -17  -5   11.42    6.26
 -11 -17  -5   14.73    8.09
  -5 -11 -17   16.13    8.42
 -17   5  11   24.40    6.17
 -11  17   5    6.64    5.42
  -5  11  17   10.89    4.90
   5 -11  17   22.81    3.73
  17   5 -11   27.71    5.89
  11  17  -5    1.54    7.75
  11  17  -5   13.32    5.45
   5  11 -17   29.62    6.14
  -7 -11  17  440.33   33.86
  -7 -11  17  453.98   34.81
 -11 -17   7  399.49   32.85
 -11 -17   7  505.40   39.94
 -17  -7  11  425.20   33.95
 -17  -7  11  492.17   39.95
  -7  11 -17  406.37   31.68
  -7  11 -17  485.19   39.36
 -11  17  -7  440.97   34.86
 -17   7 -11  401.08   32.34
  11 -17  -7  425.73   33.96
  17  -7 -11  405.21   32.51
   7  11  17  460.22   36.60
   7  11  17  392.19   35.86
  11  17   7  387.75   34.85
  11  17   7  440.33   35.27
  17   7  11  415.58   34.73
  17   7  11  470.70   38.79
  11   7 -17  421.29   33.02
   7  17 -11  395.58   34.13
   7  17 -11  481.28   37.59
  17  11  -7  453.87   37.70
  11  -7  17  443.40   35.01
   7 -17  11  446.47   35.09
  17 -11   7  388.17   31.30
 -11   7  17  442.77   34.90
  -7  17  11  435.36   34.77
 -17  11   7  448.27   35.89
 -11  -7 -17  366.80   30.83
  -7 -17 -11  390.92   34.49
  -7 -17 -11  405.63   32.47
 -17 -11  -7  461.70   37.17
 -17 -11  -7  466.04   38.71
  17  11   7  440.02   35.98
  17  11   7  385.53   32.83
   7  17  11  444.88   41.07
   7  17  11  437.58   34.95
  11   7  17  482.86   38.58
  17 -11  -7  418.01   33.62
   7 -17 -11  414.09   33.05
  11  -7 -17  384.58   30.65
 -17  11  -7  474.40   38.32
  -7  17 -11  473.66   36.88
 -11   7 -17  446.05   36.02
 -11   7 -17  431.45   34.01
 -17 -11   7  420.02   33.87
  -7 -17  11  384.05   31.20
  -7 -17  11  464.45   36.21
 -11  -7  17  435.78   33.88
 -11  -7  17  431.13   34.28
 -17  -7 -11  458.95   36.91
 -17  -7 -11  355.16   30.44
 -11 -17  -7  485.72   38.70
 -11 -17  -7  351.99   30.89
  -7 -11 -17  482.86   38.28
  -7 -11 -17  431.55   36.44
 -17   7  11  392.19   31.53
 -11  17   7  413.25   33.02
  -7  11  17  461.49   36.47
   7 -11  17  432.72   33.58
  17   7 -11  401.82   32.47
  11  17  -7  336.02   29.44
  11  17  -7  459.69   36.37
   7  11 -17  433.98   34.10
   7  11 -17  451.65   36.12
  -9 -11  17  841.52   64.33
  -9 -11  17  747.25   57.22
 -11 -17   9  718.79   56.75
 -11 -17   9  836.86   64.69
 -17  -9  11  800.68   62.04
 -17  -9  11  745.77   58.51
  -9  11 -17  768.41   60.95
  -9  11 -17  803.43   61.66
 -11  17  -9  711.39   55.13
 -17   9 -11  724.51   56.46
 -17   9 -11  666.95   55.94
   9 -11 -17  719.64   55.80
  11 -17  -9  702.82   54.69
  17  -9 -11  695.31   54.34
   9  11  17  762.28   59.37
   9  11  17  711.71   58.69
  11  17   9  585.59   49.29
  11  17   9  715.41   55.95
  17   9  11  718.90   57.56
  17   9  11  746.51   59.17
  11   9 -17  683.14   52.95
   9  17 -11  717.10   57.96
   9  17 -11  733.18   56.72
  17  11  -9  756.03   59.96
  11  -9  17  719.43   55.63
   9 -17  11  717.31   55.49
  17 -11   9  717.31   55.96
 -11   9  17  706.63   54.84
  -9  17  11  744.50   57.90
 -17  11   9  748.42   58.23
 -11  -9 -17  816.45   63.44
 -11  -9 -17  660.60   52.56
  -9 -17 -11  659.55   54.07
  -9 -17 -11  746.62   58.22
 -17 -11  -9  750.96   58.81
 -17 -11  -9  673.51   54.19
  17  11   9  746.51   58.85
  17  11   9  659.65   53.40
   9  17  11  755.40   58.88
   9  17  11  666.64   56.61
  11   9  17  664.94   54.35
  11   9  17  805.55   62.78
  17 -11  -9  695.20   54.27
   9 -17 -11  676.47   52.75
 -17  11  -9  796.24   61.86
  -9  17 -11  731.07   56.44
 -17 -11   9  726.09   56.76
  -9 -17  11  723.24   56.50
  -9 -17  11  738.79   56.94
 -11  -9  17  688.64   52.92
 -11  -9  17  781.74   60.23
 -17  -9 -11  812.95   63.44
 -17  -9 -11  626.54   50.32
 -11 -17  -9  713.93   55.65
 -11 -17  -9  583.16   48.02
  -9 -11 -17  781.85   62.38
  -9 -11 -17  803.22   62.45
 -17   9  11  775.61   60.24
 -11  17   9  781.53   60.73
  -9  11  17  763.76   59.24
  17  -9  11  670.34   52.35
   9 -11  17  684.20   52.72
  17   9 -11  749.05   60.97
  17   9 -11  767.36   60.32
  11  17  -9  729.16   56.60
  11  17  -9  679.01   54.88
   9  11 -17  639.34   49.56
  17  11  11  262.91   24.37
  11  17  11  284.70   28.29
  11  11  17  232.65   22.83
  11  11  17  260.69   22.34
  17 -11 -11  226.73   19.56
  11 -17 -11  232.02   19.65
  11 -11 -17  227.15   19.19
 -17  11 -11  256.67   21.65
 -11  17 -11  250.95   20.68
 -11  11 -17  208.95   17.51
 -11  11 -17  292.32   26.95
 -17 -11  11  250.32   21.06
 -11 -17  11  270.95   22.22
 -11 -17  11  237.73   20.90
 -11 -11  17  231.80   18.73
 -11 -11  17  252.65   20.36
 -17 -11 -11  267.35   22.93
 -11 -17 -11  257.30   21.85
 -11 -11 -17  253.60   21.70
 -11 -11 -17  245.77   22.10
 -17  11  11  278.67   23.37
 -11  11  17  249.79   20.96
  17 -11  11  238.47   20.28
  11 -17  11  244.08   20.45
  11 -11  17  221.96   18.23
  17  11 -11  251.91   23.76
  17  11 -11  209.59   19.58
  11  17 -11  241.11   22.09
  11  17 -11  270.84   22.57
  11  11 -17  209.90   17.63
  -1 -13  17  254.13   19.63
 -13 -17   1  256.98   21.54
 -13 -17   1  306.39   26.29
 -17  -1  13  284.07   23.23
  -1  13 -17  264.81   20.49
 -13  17  -1  258.99   21.63
 -17   1 -13  257.94   23.46
 -17   1 -13  287.98   24.00
   1 -13 -17  270.31   22.33
   1 -13 -17  365.96   35.05
  13 -17  -1  279.41   23.29
   1  13  17  237.83   20.04
   1  13  17  292.00   32.06
  13  17   1  263.76   22.44
  13  17   1  304.38   27.99
  17   1  13  298.67   25.94
  17   1  13  269.47   25.04
  13   1 -17  287.24   23.21
  17  13  -1  246.72   22.00
  17  13  -1  297.82   26.31
  13  -1  17  289.78   25.53
  13  -1  17  285.66   24.65
   1 -17  13  312.00   28.55
   1 -17  13  285.02   22.55
  17 -13   1  290.20   24.14
 -13   1  17  279.31   22.54
  -1  17  13  245.77   20.75
 -17  13   1  309.14   25.52
 -13  -1 -17  281.11   23.36
 -13  -1 -17  294.54   24.45
  -1 -17 -13  302.37   29.13
  -1 -17 -13  283.22   23.40
 -17 -13  -1  263.54   23.50
 -17 -13  -1  271.48   23.00
  17  13   1  277.30   24.28
  17  13   1  312.42   27.39
   1  17  13  235.93   19.93
   1  17  13  350.72   37.21
  13   1  17  289.36   25.11
  13   1  17  356.96   29.69
  17 -13  -1  287.98   24.00
   1 -17 -13  312.85   32.18
   1 -17 -13  270.63   22.39
  13  -1 -17  259.84   21.34
 -17  13  -1  282.80   23.64
 -13   1 -17  289.04   23.79
 -13   1 -17  270.00   22.60
 -17 -13   1  257.83   21.96
 -17 -13   1  315.60   27.27
  -1 -17  13  312.32   26.98
  -1 -17  13  247.46   19.70
 -13  -1  17  272.96   21.95
 -17  -1 -13  287.88   24.27
 -17  -1 -13  261.64   22.97
 -13 -17  -1  281.95   24.81
 -13 -17  -1  287.35   23.83
  -1 -13 -17  263.54   21.79
  -1 -13 -17  330.20   31.03
 -17   1  13  276.77   22.76
 -13  17   1  279.31   23.19
  -1  13  17  265.34   21.95
  17  -1  13  326.18   28.40
  13 -17   1  309.25   25.49
   1 -13  17  335.17   27.53
   1 -13  17  266.93   20.67
  17   1 -13  291.58   24.09
  13  17  -1  258.47   21.72
  13  17  -1  299.94   28.08
   1  13 -17  239.10   18.50
  -3 -13  17  337.50   25.85
 -13 -17   3  364.16   30.61
 -13 -17   3  339.30   27.54
 -17  -3  13  425.52   37.60
 -17  -3  13  347.44   27.99
  -3  13 -17  361.83   27.94
 -13  17  -3  386.27   31.01
 -17   3 -13  384.47   31.16
   3 -13 -17  373.89   30.06
   3 -13 -17  390.71   38.38
  13 -17  -3  364.48   29.57
   3  13  17  381.93   30.63
   3  13  17  457.05   43.20
  13  17   3  389.13   31.79
  13  17   3  405.00   35.74
  17   3  13  352.41   30.18
  17   3  13  383.62   32.40
  13   3 -17  354.32   28.18
   3  17 -13  400.76   31.34
  17  13  -3  370.93   31.51
  17  13  -3  340.25   28.84
  13  -3  17  377.07   32.09
  13  -3  17  415.68   34.00
   3 -17  13  401.72   31.34
   3 -17  13  348.08   32.23
  17 -13   3  347.12   28.28
 -13   3  17  358.23   28.55
  -3  17  13  377.38   30.43
 -17  13   3  373.26   30.19
 -13  -3 -17  365.32   30.51
  -3 -17 -13  413.14   37.49
  -3 -17 -13  383.94   30.90
 -17 -13  -3  422.45   34.18
 -17 -13  -3  392.83   33.29
  17  13   3  382.36   31.69
  17  13   3  349.35   30.14
   3  17  13  367.97   29.79
   3  17  13  448.69   44.27
  13   3  17  380.03   31.52
  17 -13  -3  369.55   29.98
   3 -17 -13  340.46   36.43
   3 -17 -13  382.88   30.73
  13  -3 -17  364.16   29.01
 -17  13  -3  369.24   30.09
 -13   3 -17  354.32   28.88
 -13   3 -17  357.18   28.61
 -17 -13   3  379.60   31.79
 -17 -13   3  367.23   30.08
  -3 -17  13  359.61   29.45
  -3 -17  13  398.86   31.02
 -13  -3  17  376.64   29.64
 -17  -3 -13  382.14   31.57
 -17  -3 -13  371.46   30.63
 -13 -17  -3  389.44   32.78
 -13 -17  -3  377.70   30.67
  -3 -13 -17  396.96   31.82
  -3 -13 -17  364.69   32.61
 -17   3  13  362.25   29.25
 -13  17   3  385.00   31.04
  -3  13  17  360.14   28.98
  13 -17   3  376.75   30.36
   3 -13  17  353.37   27.36
  17   3 -13  360.24   28.90
  13  17  -3  373.79   30.34
  13  17  -3  419.28   36.19
   3  13 -17  370.19   28.48
  -5 -13  17    8.39    3.45
  -5 -13  17    1.44    2.24
 -13 -17   5    2.98    7.26
 -17  -5  13   22.80    9.98
 -17  -5  13    2.82    4.85
  -5  13 -17    1.43    3.13
 -13  17  -5   -2.02    5.03
 -17   5 -13    6.42    5.74
   5 -13 -17   -1.69    4.79
   5 -13 -17   -7.98   16.13
  13 -17  -5   -6.96    5.61
  17  -5 -13    0.92    5.56
   5  13  17   -1.01    5.12
   5  13  17  -19.23   12.98
  13  17   5   13.28    6.90
  13  17   5   -1.14   10.04
  17   5  13    4.77    8.44
  17   5  13    6.96    8.23
   5  17 -13    4.20   10.29
   5  17 -13    6.27    4.10
  17  13  -5    6.00    7.27
  17  13  -5    7.70    8.11
  13  -5  17    8.16    6.25
   5 -17  13   -1.04    4.13
  17 -13   5    1.80    5.26
 -13   5  17   -5.41    4.49
  -5  17  13    1.32    5.37
 -17  13   5   10.25    5.47
 -13  -5 -17    7.93    7.00
  -5 -17 -13   -4.08    5.32
  -5 -17 -13    3.78    8.48
 -17 -13  -5    3.63    6.16
 -17 -13  -5   -4.88    7.79
  17  13   5   -4.32    7.12
  17  13   5    6.16    7.44
   5  17  13   -2.93    5.06
   5  17  13    6.68   13.68
  13   5  17    5.05    6.44
  17 -13  -5    3.64    5.35
   5 -17 -13   19.31   17.60
   5 -17 -13    2.37    5.12
  13  -5 -17   -1.81    4.52
 -17  13  -5    4.30    5.78
 -13   5 -17   -3.31    4.34
 -13   5 -17    3.54    7.37
 -17 -13   5   -0.85    6.24
 -17 -13   5   -8.23    7.31
  -5 -17  13    4.33    3.65
  -5 -17  13    5.82    5.92
 -13  -5  17   -1.10    3.75
 -13  -5  17   22.02    8.78
 -17  -5 -13    1.57    6.32
 -17  -5 -13   -3.87    6.92
 -13 -17  -5    8.56    7.31
 -13 -17  -5    0.13    5.68
  -5 -13 -17    0.35    7.77
  -5 -13 -17    1.11    5.34
 -17   5  13    8.19    5.23
 -13  17   5    2.51    5.48
  -5  13  17    0.35    4.94
  13 -17   5    2.94    5.09
   5 -13  17    4.08    3.24
  17   5 -13    4.51    4.70
  13  17  -5   13.58    6.02
   5  13 -17   10.28    4.23
   5  13 -17   -1.51    7.44
  -7 -13  17  537.46   41.36
  -7 -13  17  565.07   43.26
 -13 -17   7  495.24   40.34
 -17  -7  13  623.15   49.76
 -17  -7  13  521.16   41.01
  -7  13 -17  517.14   39.96
 -13  17  -7  563.06   44.14
 -17   7 -13  552.27   43.54
   7 -13 -17  539.04   42.32
  13 -17  -7  528.04   41.75
  17  -7 -13  567.93   44.74
   7  13  17  508.04   44.35
   7  13  17  603.37   47.40
  13  17   7  494.08   42.35
  17   7  13  464.45   38.40
  17   7  13  617.97   49.53
  13   7 -17  552.90   43.19
   7  17 -13  577.76   44.75
  17  13  -7  615.96   49.24
  13  -7  17  485.93   38.40
   7 -17  13  559.14   43.46
  17 -13   7  545.60   43.11
 -13   7  17  549.41   43.03
  -7  17  13  571.21   44.97
 -17  13   7  546.98   43.16
 -13  -7 -17  648.54   50.85
 -13  -7 -17  465.62   38.27
  -7 -17 -13  502.01   42.88
  -7 -17 -13  551.53   43.53
 -17 -13  -7  484.98   40.57
 -17 -13  -7  587.92   46.46
  17  13   7  549.09   45.72
   7  17  13  543.27   42.92
   7  17  13  471.23   43.05
  13   7  17  617.54   48.88
  13   7  17  539.99   44.50
  17 -13  -7  522.54   41.46
   7 -17 -13  456.31   44.95
   7 -17 -13  503.07   39.68
 -17  13  -7  502.12   39.95
 -13   7 -17  537.88   42.17
 -13   7 -17  601.68   47.94
 -17 -13   7  646.43   50.90
 -17 -13   7  492.39   39.58
  -7 -17  13  588.98   45.47
  -7 -17  13  560.63   44.11
 -13  -7  17  616.91   48.49
 -13  -7  17  479.80   37.27
 -17  -7 -13  523.17   42.69
 -17  -7 -13  635.11   50.18
 -13 -17  -7  588.03   46.41
 -13 -17  -7  474.72   39.46
  -7 -13 -17  624.00   49.03
  -7 -13 -17  468.58   39.42
 -17   7  13  572.69   45.13
 -13  17   7  620.72   48.97
  -7  13  17  521.80   41.13
  13 -17   7  572.69   44.97
   7 -13  17  496.72   38.53
  17   7 -13  535.02   42.33
  13  17  -7  579.25   45.64
   7  13 -17  516.61   40.99
  -9 -13  17 1263.23   96.20
  -9 -13  17 1224.09   93.12
 -13 -17   9 1113.00   86.57
 -17  -9  13 1237.84   95.55
 -17  -9  13 1193.41   91.60
  -9  13 -17 1260.06   96.12
 -13  17  -9 1336.23  102.38
 -17   9 -13 1287.57  101.78
 -17   9 -13 1220.91   93.86
   9 -13 -17 1191.29   91.44
  13 -17  -9 1178.59   90.62
  17  -9 -13 1201.87   92.43
   9  13  17 1194.46   92.02
   9  13  17 1198.70   95.47
  13  17   9 1180.71   93.65
  17   9  13 1117.23   87.54
  17   9  13 1230.43   95.48
  13   9 -17 1311.90  100.53
   9  17 -13 1297.09  101.15
   9  17 -13 1190.23   91.11
  17  13  -9 1057.98   82.41
  13  -9  17 1208.22   92.66
   9 -17  13 1083.37   83.03
  17 -13   9 1145.80   88.15
 -13   9  17 1162.72   89.21
 -13  -9 -17 1202.93   92.70
 -13  -9 -17 1011.75   79.25
  -9 -17 -13 1137.33   87.66
 -17 -13  -9 1203.98   92.94
  17  13   9 1178.59   92.80
   9  17  13 1197.64   95.97
  13   9  17 1208.22   94.90
  13   9  17 1138.39   88.06
  17 -13  -9 1130.98   87.15
   9 -17 -13 1146.85   88.13
  13  -9 -17 1100.30   84.63
 -17  13  -9 1251.59   96.21
  -9  17 -13 1205.04   92.18
 -13   9 -17 1273.81   97.65
 -17 -13   9 1251.59   96.49
  -9 -17  13 1211.39   92.57
  -9 -17  13 1158.49   89.38
 -13  -9  17 1161.67   89.18
 -13  -9  17 1239.96   94.64
 -17  -9 -13 1188.12   92.62
 -17  -9 -13 1189.17   91.90
 -13 -17  -9 1173.30   90.53
  -9 -13 -17 1203.98   92.75
  -9 -13 -17 1211.39   94.90
 -17   9  13 1198.70   92.07
  -9  13  17 1164.84   89.55
  17  -9  13 1117.23   85.99
  13 -17   9 1226.20   94.10
   9 -13  17 1195.52   91.36
  17   9 -13 1152.14   88.83
  13  17  -9 1237.84   96.69
  13  17  -9 1155.32   89.07
   9  13 -17 1190.23   91.17
   9  13 -17 1296.03   99.52
 -11 -13  17  869.03   66.62
 -11 -13  17  966.79   73.98
 -13 -17  11  856.23   66.22
 -13 -17  11  903.09   70.31
 -17 -11  13  945.52   73.53
 -17 -11  13  850.30   65.72
 -11  13 -17  933.46   71.78
 -13  17 -11  925.42   71.32
 -17  11 -13 1003.71   77.48
  11 -13 -17  876.54   67.78
  13 -17 -11  860.67   66.68
  17 -11 -13  901.30   69.99
  11  13  17  989.11   79.20
  11  13  17  849.24   66.34
  13  17  11  979.59   78.82
  17  11  13  949.33   75.57
  13  11 -17  869.87   67.50
  11  17 -13  865.96   67.12
  11  17 -13 1016.51   79.74
  17  13 -11  823.85   65.12
  13 -11  17  882.57   68.05
  11 -17  13  973.34   74.94
  17 -13  11  888.18   68.87
 -13  11  17  966.47   74.58
 -13 -11 -17 1017.36   79.68
 -13 -11 -17  895.48   69.72
 -11 -17 -13  873.79   68.03
 -17 -13 -11  866.07   67.72
  17  13  11  898.86   71.87
  11  17  13  964.14   78.31
  13  11  17  862.79   67.44
  13  11  17 1026.14   81.73
  17 -13 -11  887.12   68.92
  11 -17 -13  913.67   70.64
  13 -11 -17  931.03   71.96
 -17  13 -11 1072.80   82.79
 -11  17 -13  983.61   75.62
 -13  11 -17  932.19   71.91
 -13  11 -17  913.67   72.74
 -17 -13  11  886.80   68.84
 -11 -17  13  877.28   67.56
 -11 -17  13  923.83   71.90
 -13 -11  17  891.25   68.40
 -13 -11  17  914.63   70.38
 -17 -11 -13  903.20   70.32
 -13 -17 -11  905.00   70.49
 -11 -13 -17  923.20   71.78
 -11 -13 -17  893.47   70.72
 -17  11  13  933.25   72.23
 -11  13  17  993.66   76.78
  17 -11  13  825.02   64.01
  11 -13  17  954.83   73.41
  17  11 -13 1026.67   82.12
  17  11 -13 1008.15   78.79
  11  13 -17  989.74   76.55
  11  13 -17  855.17   66.79
  17  13  13 1347.87  104.47
  17  13  13 1119.35   88.55
  13  17  13 1380.67  106.64
  13  17  13 1080.20   86.28
  13  13  17 1105.59   87.93
  17 -13 -13 1262.17   97.12
  13 -17 -13 1251.59   96.23
  13 -13 -17 1293.91   99.38
 -17  13 -13 1220.91   93.95
 -13  17 -13 1311.90  100.51
 -13  13 -17 1348.93  103.24
 -17 -13  13 1169.07   89.85
 -13 -17  13 1202.93   92.21
 -13 -17  13 1374.32  105.69
 -13 -13  17 1338.35  102.30
 -13 -13  17 1242.07   94.88
 -17 -13 -13 1259.00   97.27
 -17 -13 -13 1192.35   93.55
 -13 -17 -13 1271.70   98.12
 -13 -17 -13 1090.78   86.01
 -13 -13 -17 1300.26  100.31
 -13  17  13 1296.03   99.81
 -13  13  17 1262.17   97.01
  17 -13  13 1120.40   86.26
  13 -13  17 1179.65   90.43
  13  17 -13 1231.49   95.89
  13  17 -13 1296.03   99.89
  13  13 -17 1483.29  115.00
  13  13 -17 1330.94  102.29
  -1 -15  17  213.29   17.76
  -1 -15  17  155.84   12.44
 -15 -17   1  182.29   16.34
 -15 -17   1  163.56   16.73
 -17  -1  15  162.19   14.64
  -1  15 -17  161.66   13.10
 -15  17  -1  176.79   15.80
 -17   1 -15  165.15   16.52
 -17   1 -15  166.53   15.17
   1 -15 -17  174.25   22.24
   1 -15 -17  170.34   15.27
  15 -17  -1  165.36   15.39
   1  15  17  162.93   14.66
   1  15  17  185.15   25.31
  15  17   1  150.55   14.50
  15  17   1  185.36   19.58
  17   1  15  171.18   17.31
  17   1  15  160.92   17.52
  15   1 -17  177.74   15.41
   1  17 -15  159.65   13.21
  17  15  -1  138.60   14.36
  17  15  -1  181.55   18.02
  15  -1  17  165.15   17.46
   1 -17  15  184.83   19.19
   1 -17  15  150.45   12.41
  17 -15   1  155.63   14.53
 -15   1  17  144.63   13.00
  -1  17  15  169.91   15.32
 -17  15   1  176.79   15.93
 -15  -1 -17  161.55   15.00
  -1 -17 -15  131.82   17.65
  -1 -17 -15  135.85   12.67
 -17 -15  -1  143.46   14.01
 -17 -15  -1  161.87   16.67
  17  15   1  171.29   18.15
  17  15   1  125.37   13.43
   1  17  15  213.50   27.93
   1  17  15  172.03   15.64
  15   1  17  144.31   15.73
  17 -15  -1  184.62   16.48
   1 -17 -15  166.84   14.93
   1 -17 -15  162.93   22.10
  15  -1 -17  168.22   14.86
 -17  15  -1  168.54   15.51
  -1  17 -15  160.81   13.32
 -15   1 -17  204.72   17.72
 -17 -15   1  148.75   14.04
 -17 -15   1  193.72   18.83
  -1 -17  15  202.60   18.53
  -1 -17  15  162.61   13.26
 -15  -1  17  153.09   13.51
 -17  -1 -15  177.21   16.12
 -17  -1 -15  154.04   15.26
 -15 -17  -1  212.76   20.59
 -15 -17  -1  152.24   14.45
  -1 -15 -17  157.32   14.31
  -1 -15 -17  163.78   19.88
 -17   1  15  171.71   15.22
 -15  17   1  182.50   16.22
  -1  15  17  161.13   14.63
  17  -1  15  156.90   15.55
  17  -1  15  133.73   16.85
  15 -17   1  172.45   15.58
   1 -15  17  168.22   13.57
   1 -15  17  179.01   16.99
  17   1 -15  173.62   15.38
  15  17  -1  181.76   19.62
  15  17  -1  152.14   14.79
   1  15 -17  169.81   13.63
  -3 -15  17  116.91   10.30
  -3 -15  17  111.83    9.21
 -15 -17   3  104.56   12.99
 -15 -17   3  129.92   12.74
 -17  -3  15  151.29   20.05
 -17  -3  15  112.25   10.88
  -3  15 -17  114.37    9.70
 -15  17  -3  130.87   12.48
 -17   3 -15  126.01   15.09
 -17   3 -15  126.96   12.17
   3 -15 -17  117.54   20.62
   3 -15 -17  138.49   12.92
  15 -17  -3  116.80   11.91
   3  15  17  120.72   21.25
   3  15  17  133.62   12.85
  15  17   3  119.87   15.48
  15  17   3  120.50   13.12
  17   3  15  111.09   13.60
  17   3  15  121.88   14.57
   3  17 -15  146.74   12.29
  17  15  -3  119.98   14.03
  17  15  -3  145.68   15.20
  15  -3  17  157.75   19.83
   3 -17  15  124.95   16.87
   3 -17  15  126.11   10.99
  17 -15   3  142.51   13.43
 -15   3  17  116.80   11.10
  -3  17  15  123.78   12.05
 -15  -3 -17  134.26   13.48
 -15  -3 -17  139.65   14.28
  -3 -17 -15  116.06   11.46
  -3 -17 -15  143.15   17.71
 -17 -15  -3  142.40   14.04
 -17 -15  -3   97.23   13.44
  17  15   3  138.70   16.23
  17  15   3  150.13   15.75
   3  17  15  110.56   21.42
   3  17  15  132.57   12.73
  15   3  17  122.30   13.17
  15   3  17  146.32   15.45
  17 -15  -3  137.75   13.33
   3 -17 -15  127.80   12.18
   3 -17 -15   72.90   18.23
 -17  15  -3  127.06   12.52
  -3  17 -15  125.05   10.82
 -17 -15   3  119.76   13.65
 -17 -15   3  154.47   14.49
  -3 -17  15  110.14   11.47
  -3 -17  15  127.17   10.71
 -15  -3  17  133.73   12.23
 -17  -3 -15  122.09   12.71
 -17  -3 -15  134.36   13.90
 -15 -17  -3  129.39   14.50
 -15 -17  -3  156.69   14.93
  -3 -15 -17  127.91   12.37
  -3 -15 -17  102.86   15.48
 -17   3  15  117.86   11.72
  -3  15  17  131.19   12.38
  17  -3  15  119.76   13.51
  17  -3  15  135.32   18.48
  15 -17   3  120.40   12.00
   3 -15  17  129.81   10.91
  17   3 -15  126.43   11.85
  15  17  -3  105.90   13.89
  15  17  -3  163.67   15.44
   3  15 -17  165.05   13.48
  -5 -15  17   13.28    4.14
  -5 -15  17   -1.22    2.60
 -15 -17   5    6.17    7.52
 -15 -17   5   -4.95    5.58
 -17  -5  15    5.77    9.78
 -17  -5  15    1.76    4.69
  -5  15 -17    6.51    3.41
 -15  17  -5   19.29    5.81
 -17   5 -15    6.56    5.24
   5 -15 -17    5.40    5.06
   5 -15 -17   -7.38   16.98
  15 -17  -5    8.08    5.85
  17  -5 -15   -5.06    4.93
   5  15  17    7.77    5.42
   5  15  17   10.48   13.31
  15  17   5   19.89    9.91
  17   5  15    6.16    9.43
  17   5  15    1.49    7.21
  15   5 -17   -7.66    4.46
   5  17 -15   -1.84    3.69
   5  17 -15   -4.03   10.99
  17  15  -5   -1.18    7.52
  17  15  -5    5.12    7.19
  15  -5  17    5.78    6.99
   5 -17  15   -0.44    4.01
  17 -15   5    9.52    5.49
 -15   5  17   -5.60    4.56
  -5  17  15    3.83    5.35
 -15  -5 -17    7.19    7.08
 -15  -5 -17    4.20    6.25
  -5 -17 -15   13.69    9.30
  -5 -17 -15   -1.67    5.07
 -17 -15  -5   -5.48    5.75
  17  15   5    3.77    8.43
   5  17  15   -2.43    6.12
   5  17  15   -0.85   14.85
  15   5  17   10.75    8.31
  15   5  17   -2.35    6.46
  17 -15  -5    1.47    5.55
   5 -17 -15   17.80   18.55
   5 -17 -15    6.66    4.68
 -17  15  -5    3.60    5.57
  -5  17 -15    0.94    3.56
 -15   5 -17   -4.83    5.27
 -15   5 -17   14.07    8.51
 -17 -15   5    0.26    5.90
 -17 -15   5   12.83    7.30
  -5 -17  15    1.12    4.15
  -5 -17  15    3.17    3.16
 -15  -5  17    7.84    4.40
 -15  -5  17    2.63    9.27
 -17  -5 -15   -0.32    6.04
 -17  -5 -15    1.47    7.31
 -15 -17  -5    5.31    6.16
  -5 -15 -17    3.84    8.02
  -5 -15 -17   -6.32    5.07
 -17   5  15    5.31    5.02
  -5  15  17   -0.11    5.33
  17  -5  15   -2.52    6.06
  15 -17   5    7.59    5.80
   5 -15  17    3.37    3.59
  17   5 -15    2.88    4.65
  15  17  -5   -5.95    6.75
  15  17  -5   -4.73    7.49
   5  15 -17   16.84    9.08
   5  15 -17    0.93    3.57
  -7 -15  17  100.27    9.36
  -7 -15  17  116.48    9.92
 -15 -17   7  110.98   12.73
 -15 -17   7  108.44   11.17
 -17  -7  15  115.53   13.19
 -17  -7  15  107.39   10.50
  -7  15 -17  114.90   10.26
 -15  17  -7   96.92   10.15
 -17   7 -15  115.43   11.62
   7 -15 -17  120.93   11.76
   7 -15 -17  111.51   22.51
  15 -17  -7  117.54   12.37
  17  -7 -15  106.64   10.92
   7  15  17   94.03   16.21
   7  15  17  119.55   12.24
  15  17   7   99.54   15.13
  17   7  15  130.77   15.10
  17   7  15  108.02   13.00
  15   7 -17  119.76   11.36
   7  17 -15   94.41   12.95
   7  17 -15  128.65   11.55
  17  15  -7  134.36   14.78
  17  15  -7  113.42   13.21
  15  -7  17   92.35   10.29
   7 -17  15  100.07    9.52
  17 -15   7  115.21   11.67
 -15   7  17  123.47   11.94
 -15  -7 -17   98.66   12.17
 -15  -7 -17  121.56   12.55
  -7 -17 -15  124.84   12.19
 -17 -15  -7  119.87   12.54
  17  15   7   82.72   12.37
   7  17  15   95.03   17.38
  15   7  17  133.62   14.30
  15   7  17  107.28   14.10
  17 -15  -7  110.35   11.57
   7 -17 -15  103.70   10.56
  15  -7 -17  101.75   10.45
 -17  15  -7  119.98   12.08
  -7  17 -15  119.98   10.74
 -15   7 -17   93.53    9.97
 -15   7 -17  123.15   14.97
 -17 -15   7   77.95   11.08
 -17 -15   7  123.47   12.63
  -7 -17  15   87.39    9.25
  -7 -17  15  118.07   10.31
 -15  -7  17  121.03   11.27
 -15  -7  17  109.40   12.59
 -17  -7 -15  120.08   12.83
 -17  -7 -15  106.22   12.99
 -15 -17  -7  112.04   12.00
  -7 -15 -17   79.96   12.71
  -7 -15 -17  116.48   11.63
 -17   7  15  130.77   12.40
  -7  15  17  112.78   11.27
  17  -7  15   92.45    9.81
  15 -17   7  117.97   11.65
   7 -15  17  132.99   11.96
  15  17  -7  120.82   12.84
  15  17  -7  125.27   14.80
   7  15 -17  134.79   12.10
  -9 -15  17   81.28    7.96
 -15 -17   9   53.58    8.80
 -17  -9  15   89.62    9.22
 -17  -9  15   80.86   11.37
  -9  15 -17   58.82    6.77
 -15  17  -9   73.60    8.83
 -17   9 -15   76.05    9.13
 -17   9 -15   90.75   15.73
   9 -15 -17   66.05    8.09
  15 -17  -9   74.76    9.14
  17  -9 -15   62.21    8.57
   9  15  17   68.30   13.15
  15  17   9   47.63   11.12
  15  17   9  103.01   12.52
  17   9  15   90.02   12.14
  15   9 -17   59.80    8.10
   9  17 -15   89.87    9.60
   9  17 -15   52.60    9.58
  17  15  -9   63.98    9.85
  17  15  -9   79.82   11.71
  15  -9  17   83.34    9.71
   9 -17  15   78.20    8.36
  17 -15   9   84.56    9.67
 -15   9  17   72.70    8.87
 -15  -9 -17   78.95    9.91
 -15  -9 -17   83.03   11.62
  -9 -17 -15   83.42   10.00
 -17 -15  -9   51.58   11.34
 -17 -15  -9   76.95   10.28
  17  15   9   67.50   12.48
  17  15   9   80.88   11.02
   9  17  15   50.90   13.15
  15   9  17   60.82   10.56
  17 -15  -9   83.33   10.22
   9 -17 -15   86.28    9.48
  15  -9 -17   77.17    9.18
 -17  15  -9   80.62    9.75
  -9  17 -15   85.25    8.68
 -15   9 -17   63.87    8.17
 -17 -15   9   89.22   10.18
 -17 -15   9   90.66   10.80
  -9 -17  15   88.27    8.59
  -9 -17  15   73.43    8.88
 -15  -9  17   78.02   10.55
 -15  -9  17   77.92    8.28
 -17  -9 -15   76.57    9.65
 -15 -17  -9   86.88   10.34
 -15 -17  -9   64.13   10.61
  -9 -15 -17   82.36    9.51
 -17   9  15   73.46    8.75
 -15  17   9   74.81    9.37
  -9  15  17   81.91    9.47
  17  -9  15   66.73    8.02
   9 -15  17   71.01    7.57
  17   9 -15   65.07    8.98
  15  17  -9  100.12   11.99
   9  15 -17   83.82    9.71
 -11 -15  17   67.40    7.24
 -11 -15  17   47.89    6.13
 -15 -17  11   62.18    9.24
 -17 -11  15   61.55    7.51
 -17 -11  15   59.37    9.13
 -11  15 -17   45.90    6.38
 -15  17 -11   50.76    7.48
 -17  11 -15   49.97   17.17
 -17  11 -15   72.85    8.68
  11 -15 -17   62.90    7.94
  15 -17 -11   72.84    9.12
  17 -11 -15   77.35    9.35
  11  15  17   41.73   11.26
  15  17  11   55.02   12.00
  15  17  11   58.39    9.43
  17  11  15   59.79   10.75
  15  11 -17   69.21    9.09
  11  17 -15   46.42    8.27
  11  17 -15   54.48    8.93
  17  15 -11   70.62   12.55
  11 -17  15   56.38    7.06
  17 -15  11   67.89    8.27
 -15  11  17   70.22    8.81
 -17  15  11   65.91    9.11
 -15 -11 -17   45.76    8.68
 -11 -17 -15   56.53   11.29
 -11 -17 -15   60.41    8.63
 -17 -15 -11   59.35   10.32
 -17 -15 -11   55.81    9.08
  17  15  11   65.55   11.69
  17  15  11   56.22   10.17
  11  17  15   49.53    9.02
  11  17  15   65.24   14.31
  15  11  17   56.82   10.91
  17 -15 -11   59.28    8.57
  11 -17 -15   50.11    7.33
  15 -11 -17   48.55    7.58
 -17  15 -11   64.00    8.43
 -11  17 -15   53.85    6.80
 -17 -15  11   47.11    7.50
 -11 -17  15   68.96    8.76
 -11 -17  15   60.98    7.21
 -15 -11  17   57.22    6.98
 -15 -11  17   50.24    8.14
 -17 -11 -15   58.90    9.08
 -15 -17 -11   48.96    8.13
 -15 -17 -11   62.53   10.84
 -11 -15 -17   52.25    8.35
 -15  17  11   51.46    8.09
  17 -11  15   60.83    7.40
  15 -17  11   49.65    6.95
  11 -15  17   65.40    7.51
  17  11 -15   58.62    9.14
  11  15 -17   54.33   10.81
  11  15 -17   61.51    8.42
 -13 -15  17  173.30   15.07
 -13 -15  17  173.51   15.01
 -15 -17  13  172.03   16.39
 -17 -13  15  154.15   13.79
 -17 -13  15  191.92   17.40
 -13  15 -17  164.73   14.91
 -15  17 -13  157.11   14.50
 -17  13 -15  158.70   14.75
  13 -15 -17  182.08   16.37
  15 -17 -13  162.61   15.15
  17 -13 -15  158.06   14.96
  13  15  17  174.25   16.78
  13  15  17  163.88   18.99
  15  17  13  187.26   17.95
  15  17  13  150.66   17.78
  17  13  15  213.18   20.39
  17  13  15  166.84   17.76
  15  13 -17  190.01   16.97
  15  13 -17  205.14   22.82
  13  17 -15  146.32   14.71
  13  17 -15  183.67   17.74
  17  15 -13  203.66   20.85
  17 -15  13  163.25   14.80
 -13  17  15  173.40   16.13
 -17  15  13  188.22   17.10
 -15 -13 -17  169.07   17.31
 -15 -13 -17  188.11   17.53
 -13 -17 -15  185.68   18.97
 -13 -17 -15  176.05   16.10
 -17 -15 -13  144.63   16.61
 -17 -15 -13  176.79   16.48
  17  15  13  190.33   18.43
  17  15  13  164.62   18.42
  13  17  15  168.33   19.56
  13  17  15  198.48   18.47
  15  13  17  188.96   17.83
  15  13  17  173.40   19.09
  17 -15 -13  175.20   16.13
  13 -17 -15  156.90   14.43
  15 -13 -17  159.86   14.81
 -17  15 -13  151.82   14.53
 -13  17 -15  157.85   14.30
 -15  13 -17  160.92   14.83
 -17 -15  13  177.64   15.89
 -13 -17  15  158.38   14.98
 -13 -17  15  178.90   15.54
 -15 -13  17  187.16   15.90
 -15 -13  17  170.23   15.31
 -17 -13 -15  154.04   17.09
 -17 -13 -15  205.57   18.90
 -15 -17 -13  170.23   15.94
 -15 -17 -13  187.26   18.89
 -13 -15 -17  171.82   15.94
 -13 -15 -17  146.64   16.06
 -17  13  15  157.64   14.99
 -15  17  13  167.58   15.57
  17 -13  15  159.76   14.66
  15 -17  13  156.05   14.42
  13 -15  17  158.06   14.03
  17  13 -15  182.40   17.48
  17  13 -15  171.60   20.12
  15  17 -13  169.07   17.45
  15  17 -13  173.83   17.48
  13  15 -17  158.06   14.90
  13  15 -17  195.20   18.44
  17  15  15    0.36    9.05
  17  15  15   -9.62    7.96
  15  17  15    2.65    9.46
  15  17  15    4.63    7.63
  15  15  17    0.91    9.60
  15  15  17    0.04    7.48
  17 -15 -15   -1.07    6.02
  15 -17 -15    4.40    5.46
  15 -15 -17   -0.06    5.60
 -15  17 -15   -2.04    5.56
 -15  15 -17    2.42    5.73
 -17 -15  15   -4.91    4.57
 -15 -17  15    0.70    4.81
 -15 -17  15    0.64    5.99
 -15 -15  17    8.61    5.61
 -15 -15  17    0.67    4.01
 -17 -15 -15   -1.82    7.54
 -17 -15 -15    8.09    6.96
 -15 -17 -15    6.30    6.15
 -15 -17 -15    6.41    7.15
 -15 -15 -17   10.99    7.12
 -15 -15 -17   -7.50    7.02
 -17  15  15    1.03    6.14
 -15  17  15   11.78    6.20
 -15  15  17   -2.25    5.50
  17 -15  15    4.14    4.72
  15 -17  15    8.43    5.06
  17  15 -15   13.84   11.32
  15  17 -15    7.98    9.96
  15  17 -15   10.33    6.12
  15  15 -17   -1.86   11.44
  15  15 -17    3.25    5.65
  17  17   1   81.99   12.29
   1  17  17   34.24   17.80
  17   1  17   72.24   10.93
  17   1  17   75.94   13.28
  17 -17  -1   67.96    8.95
   1 -17 -17   65.94    8.25
   1 -17 -17   37.58   14.64
  -1  17 -17   79.35    7.28
 -17   1 -17   71.11    8.53
 -17   1 -17   60.82   10.10
 -17 -17   1   72.88   11.34
 -17 -17   1   75.54    9.68
  -1 -17  17   66.10    8.06
  -1 -17  17   60.42    5.92
 -17  -1 -17   89.33   10.91
 -17  -1 -17   65.49    8.60
 -17 -17  -1   88.16   10.21
  -1 -17 -17   73.52    8.61
 -17   1  17   69.76    8.37
  -1  17  17   68.71    9.20
  17  -1  17   72.82   13.94
  17  -1  17   79.92   10.88
  17 -17   1   80.11    9.62
   1 -17  17   44.73    8.47
   1 -17  17   60.88    6.28
  17   1 -17   84.95    9.75
  17  17  -1   56.07   11.21
  17  17  -1   80.27   11.18
   1  17 -17   87.55    7.97
  17  17   3   36.60    9.79
   3  17  17   46.91   18.98
  17   3  17   37.98    8.14
  17   3  17   51.60   11.92
  17 -17  -3   41.18    7.48
   3 -17 -17   45.19    6.94
  17  -3 -17   25.14    6.45
  -3  17 -17   42.46    5.01
 -17   3 -17   43.97    6.95
 -17   3 -17   21.81    9.17
 -17 -17   3   53.63   10.10
 -17 -17   3   50.78    8.04
  -3 -17  17   44.94    4.90
  -3 -17  17   50.74    6.74
 -17  -3  17   22.49    5.30
 -17  -3  17   29.64   16.13
 -17  -3 -17   28.90    6.78
 -17  -3 -17   45.41    8.07
 -17 -17  -3   52.20    8.41
  -3 -17 -17   26.29    6.61
 -17   3  17   43.37    6.97
  17  -3  17   33.71    7.50
  17  -3  17   52.83   15.40
  17 -17   3   47.22    7.48
   3 -17  17   42.03    5.29
   3 -17  17   32.83   11.07
  17  17  -3   25.93    9.26
  17  17  -3   55.52   10.09
   3  17 -17   45.30    5.21
  17  17   5    7.47    7.73
  17  17   5   -6.53    8.86
   5  17  17   15.11   13.87
  17   5  17    1.61    9.05
  17   5  17   -2.38    6.13
  17 -17  -5    2.43    5.75
   5 -17 -17   -6.56    5.37
  17  -5 -17    4.50    5.01
  -5  17 -17    8.40    3.77
 -17   5 -17   -4.20    9.13
 -17   5 -17   -7.93    5.03
 -17 -17   5   11.13    6.31
 -17 -17   5    0.99    7.62
  -5 -17  17    6.23    3.16
  -5 -17  17    2.37    3.67
 -17  -5  17   -0.52    4.56
 -17  -5  17    3.95   10.57
 -17  -5 -17    3.80    6.50
 -17  -5 -17   11.08    7.53
 -17 -17  -5    9.07    6.63
 -17 -17  -5   12.76    8.58
  -5 -17 -17    1.59    4.97
 -17   5  17    6.48    4.95
 -17  17   5    2.62    6.17
  17  -5  17    0.68    6.32
  17 -17   5    3.59    5.63
   5 -17  17    0.24    3.69
  17   5 -17   -1.00    4.35
  17  17  -5   14.41    8.02
  17  17  -5   -3.96    8.30
   5  17 -17   16.29    4.07
   5  17 -17    9.82    9.63
  17  17   7  198.37   19.16
   7  17  17  134.79   19.75
  17   7  17  132.14   14.79
  17   7  17  164.73   18.14
  17 -17  -7  147.59   14.40
   7 -17 -17  155.42   14.29
  17  -7 -17  165.47   14.94
 -17  17  -7  171.60   15.91
  -7  17 -17  169.49   14.18
 -17   7 -17  154.36   14.28
 -17   7 -17  181.44   19.56
 -17 -17   7  138.81   14.41
 -17 -17   7  184.83   16.80
  -7 -17  17  186.84   15.17
  -7 -17  17  137.64   12.55
 -17  -7  17  167.37   14.72
 -17  -7  17  190.54   18.79
 -17  -7 -17  191.81   17.87
 -17 -17  -7  173.62   16.37
  -7 -17 -17  179.65   16.27
 -17   7  17  159.44   14.61
 -17  17   7  152.77   14.56
  17  -7  17  140.92   13.67
  17 -17   7  150.66   14.10
   7 -17  17  157.00   13.44
  17   7 -17  147.17   13.60
  17  17  -7  174.57   17.54
  17  17  -7  166.53   17.45
   7  17 -17  192.13   16.25
  17  17   9  708.95   58.36
  17  17   9  770.85   61.09
   9  17  17  739.11   58.19
   9  17  17  666.42   56.44
  17   9  17  746.72   60.23
  17 -17  -9  777.83   60.78
   9 -17 -17  748.52   58.33
  17  -9 -17  730.22   57.01
 -17  17  -9  773.28   60.34
  -9  17 -17  741.22   57.13
 -17   9 -17  774.55   60.53
 -17 -17   9  740.17   58.62
 -17 -17   9  717.42   56.19
  -9 -17  17  734.24   56.91
  -9 -17  17  732.76   56.32
 -17  -9  17  749.26   58.07
 -17  -9  17  764.18   60.21
 -17  -9 -17  753.60   59.26
 -17 -17  -9  694.35   54.62
 -17 -17  -9  806.50   64.64
  -9 -17 -17  722.81   59.02
  -9 -17 -17  779.20   60.96
 -17   9  17  769.68   59.91
 -17  17   9  763.44   59.75
  17  -9  17  672.88   52.70
  17 -17   9  739.32   57.77
   9 -17  17  764.71   58.99
  17   9 -17  716.04   56.25
  17  17  -9  720.38   57.31
  17  17  -9  769.79   61.85
   9  17 -17  762.07   60.35
   9  17 -17  774.02   60.07
  17  17  11 1088.66   86.81
  17  17  11  844.91   66.65
  11  17  17  923.20   72.26
  11  17  17 1147.91   92.15
  17  11  17  910.61   72.02
  17  11  17 1101.36   87.09
  17 -17 -11  989.95   76.78
  11 -17 -17  975.88   75.48
  17 -11 -17 1008.15   78.03
 -17  17 -11 1013.65   78.34
 -11  17 -17 1039.89   79.80
 -17  11 -17  840.67   68.01
 -17 -17  11  945.94   73.42
 -17 -17  11 1193.41   92.61
 -11 -17  17  903.31   69.35
 -17 -11  17  895.79   69.77
 -17 -11  17  979.38   75.43
 -17 -11 -17  993.45   78.68
 -17 -11 -17  912.51   71.19
 -17 -17 -11  917.91   71.66
 -17 -17 -11  986.15   77.69
 -11 -17 -17 1119.35   88.39
 -11 -17 -17  910.61   70.87
 -17  17  11 1010.27   78.30
 -11  17  17 1014.29   78.66
  17 -11  17 1031.32   79.60
  17 -17  11 1011.64   78.26
  11 -17  17  939.17   72.27
  17  11 -17 1052.90   81.75
  11  17 -17  863.10   67.04
  11  17 -17 1189.17   92.27
  17  17  13  996.94   78.24
  17  17  13  899.39   72.54
  13  17  17  942.98   76.46
  13  17  17 1030.16   80.52
  17  13  17 1019.16   81.14
  17  13  17  980.12   77.11
  17 -17 -13  928.06   72.18
  13 -17 -17  967.00   74.84
  17 -13 -17  868.39   67.56
 -17  17 -13  953.88   73.96
 -13  17 -17 1010.16   77.79
 -17  13 -17  944.99   73.25
 -17  13 -17 1012.91   82.84
 -17 -17  13  997.78   77.39
 -17 -17  13  917.17   71.16
 -13 -17  17  958.00   73.92
 -13 -17  17 1027.51   78.99
 -17 -13  17 1080.20   83.62
 -17 -13  17  925.52   71.30
 -17 -13 -17  943.72   73.70
 -17 -13 -17  928.27   73.59
 -17 -17 -13  964.88   76.31
 -17 -17 -13  971.12   75.92
 -13 -17 -17 1004.77   78.21
 -13 -17 -17  936.74   74.30
 -17  13  17  948.91   73.69
 -17  17  13  966.79   75.10
 -13  17  17  992.18   77.06
  17 -13  17  988.90   76.32
  17 -17  13  948.27   73.41
  17  13 -17  946.79   76.82
  17  13 -17  925.84   72.20
  17  17 -13 1114.06   87.52
  17  17 -13  982.55   77.79
  13  17 -17 1023.28   79.71
  13  17 -17 1066.45   83.13
  17  17  15  459.16   38.35
  17  17  15  477.04   41.20
  15  17  17  518.83   42.85
  15  17  17  490.16   42.23
  17  15  17  616.28   51.28
  17  15  17  513.76   42.60
  17 -17 -15  492.49   39.61
  15 -17 -17  532.06   42.32
  17 -15 -17  534.18   42.58
 -17  17 -15  556.29   44.17
 -15  17 -17  497.57   39.49
 -17  15 -17  521.16   41.55
 -17 -17  15  545.18   43.16
 -15 -17  17  496.41   39.37
 -15 -17  17  521.69   41.09
 -17 -15  17  521.27   41.04
 -17 -15  17  449.96   36.38
 -17 -15 -17  507.73   42.13
 -17 -15 -17  472.92   38.61
 -17 -17 -15  499.58   40.70
 -17 -17 -15  525.61   43.35
 -15 -17 -17  516.19   42.52
 -15 -17 -17  511.32   41.46
 -17  15  17  524.87   42.03
 -17  17  15  539.15   43.05
 -15  17  17  492.28   39.53
  17 -15  17  470.80   37.55
  17 -17  15  509.95   40.51
  15 -17  17  497.68   39.46
  17  15 -17  475.35   41.66
  17  15 -17  562.42   44.82
  17  17 -15  536.40   45.76
  15  17 -17  500.00   40.59
  15  17 -17  482.97   40.39
  17  17  17 1098.19   86.23
  17 -17 -17 1127.81   87.18
 -17  17 -17 1245.25   96.08
 -17 -17  17 1237.84   95.02
 -17 -17 -17 1276.99   99.64
 -17 -17 -17 1024.97   79.96
 -17  17  17 1197.64   92.64
  17 -17  17 1161.67   89.51
  17  17 -17 1016.30   80.70
 -18   0   0 2595.23  197.53
   0 -18   0 2507.42  190.44
   0   0  18 3107.30  237.41
   0   0  18 2693.63  203.98
   0  18   0 2457.70  186.63
   0   0 -18 2331.80  176.68
   0  18   2  885.64   68.21
   2   0  18  802.06   61.20
   0 -18  -2 1113.00   90.27
   2   0 -18  941.92   73.04
 -18   2   0  910.61   70.37
   0  18  -2  886.80   68.18
  -2   0 -18  875.16   66.78
  -2   0 -18 1108.77   84.96
 -18  -2   0  889.55   68.93
   0 -18   2 1113.00   89.63
   0 -18   2  845.86   65.06
  -2   0  18  930.18   70.85
 -18   0  -2  930.81   72.04
  -2 -18   0  848.29   65.40
  -2 -18   0 1033.65   82.53
   0  -2 -18  921.72   70.35
   0  -2 -18  868.08   67.57
 -18   0   2  917.59   70.98
  -2  18   0  877.17   67.57
   0   2  18  937.58   71.59
   0   2  18 1119.35   88.54
   2 -18   0 1117.23   91.99
   2 -18   0  884.16   67.99
   0  -2  18  920.97   70.03
   2  18   0  835.70   64.40
   0   2 -18  876.64   66.62
   0   2 -18  975.35   74.61
  18   2   2 4436.12  338.13
   2  18   2 4265.79  323.21
   2   2  18 4375.82  331.04
   2   2  18 3584.45  273.49
   2 -18  -2 4194.90  323.32
   2  -2 -18 4394.86  332.42
   2  -2 -18 3753.72  285.76
 -18   2  -2 4117.67  312.42
  -2  18  -2 4237.22  320.99
  -2   2 -18 4763.04  360.56
  -2   2 -18 4235.11  320.25
 -18  -2   2 4140.95  314.12
  -2 -18   2 4028.80  307.66
  -2 -18   2 4247.80  321.73
  -2  -2  18 4703.79  355.59
 -18  -2  -2 4448.82  337.29
  -2 -18  -2 3714.58  284.49
  -2  -2 -18 4128.25  312.32
  -2  -2 -18 4380.05  332.31
 -18   2   2 4119.79  312.42
  -2  18   2 4263.67  323.11
  -2   2  18 4524.99  342.26
   2 -18   2 4166.34  315.60
   2 -18   2 3976.96  306.29
   2  -2  18 4629.73  350.09
   2  -2  18 3525.20  267.78
   2  18  -2 4281.66  324.27
   2  18  -2 3938.87  303.32
   2   2 -18 3875.39  293.80
   2   2 -18 4267.90  322.58
  18   4   0  660.82   53.75
   0  18   4  608.76   47.52
   4   0  18  683.99   53.94
   4   0  18  549.41   42.32
   0 -18  -4  671.40   57.58
   4   0 -18  633.73   48.51
   4   0 -18  702.50   56.83
 -18   4   0  631.30   49.47
   0  18  -4  632.78   48.96
  -4   0 -18  601.68   46.20
  -4   0 -18  629.92   48.89
 -18  -4   0  626.96   49.13
   0 -18   4  604.53   51.51
   0 -18   4  587.39   45.58
  -4   0  18  608.45   46.65
 -18   0  -4  647.49   50.72
  -4 -18   0  660.39   54.62
   0  -4 -18  587.60   45.30
   0  -4 -18  721.44   57.53
 -18   0   4  636.06   49.71
  -4  18   0  630.88   49.06
   0   4  18  634.26   48.86
   0   4  18  696.89   58.23
   4 -18   0  647.27   57.63
   4  18   0  609.82   47.48
   4  18   0  719.32   62.45
   0   4 -18  608.98   46.29
  -4 -18   2  448.69   38.60
  -4 -18   2  379.29   30.16
 -18  -2   4  349.13   28.31
  -2   4 -18  409.86   31.67
  -2   4 -18  389.97   29.92
  -4  18  -2  413.25   32.79
 -18   2  -4  367.97   29.85
   2  -4 -18  371.35   29.04
   2  -4 -18  421.92   35.92
   4 -18  -2  338.87   36.41
   2   4  18  398.22   31.22
   2   4  18  418.43   37.40
   4  18   2  353.37   28.31
  18   2   4  381.19   31.33
  18   2   4  424.89   36.71
   4   2 -18  443.19   36.78
   4   2 -18  359.71   27.74
   2  18  -4  428.80   41.27
   2  18  -4  364.26   28.84
  18   4  -2  377.28   34.28
   4  -2  18  376.22   29.58
   4  -2  18  382.14   30.88
   2 -18   4  306.39   32.12
   2 -18   4  360.35   28.57
  18  -4   2  454.72   36.75
  -4   2  18  404.47   31.46
  -2  18   4  377.07   30.21
 -18   4   2  386.69   31.18
  -4  -2 -18  350.19   28.38
  -4  -2 -18  407.32   31.81
[truncated: 8,513,986 more chars]
